# Supplementary material for: Integrating genome and transcriptome-wide data to explore the expression dynamics of TCP genes in Pisum sativum under salt stress
Source: Front Plant Sci. 2025 May 1;16:1580890. doi: 10.3389/fpls.2025.1580890 (PMC12083428; doi:10.3389/fpls.2025.1580890)
Supplement: Supplementary file 2 [file Table1.xlsx]

## Sheet: S1
Supplementary Table 1 Physicochemical properties of PsTCP family genes
Gene ID	Group	Gene Name	subfamily	Location	Amino Acid Number	Molecular Weight (MW, kDa)	Theoretical Isoelectric Point (pI)	Instability Index (II)	Aliphatic Index (AI)	Grand Average of Hydropathicity (GRAVY)	Subcellular Localization
Pisum01G110800	Ⅱ	PsTCP1	CYC/TB1	Chr1	418	47.3177	9.41	57.04	62.08	-0.901	Nuclear
Pisum01G119200	Ⅱ	PsTCP2	CIN	Chr1	312	35.4889	6.18	44.14	85.26	-0.592	Nuclear
Pisum01G332400	Ⅱ	PsTCP3	CIN	Chr1	394	43.6716	6.48	54.17	57.66	-0.86	Nuclear
Pisum01G385300	Ⅰ	PsTCP4	PFC	Chr1	518	54.5001	6.46	63.49	53.2	-0.767	Nuclear
Pisum02G205300	Ⅰ	PsTCP5	PFC	Chr2	419	44.1092	6.31	53.32	59.24	-0.627	Nuclear
Pisum03G347500	Ⅰ	PsTCP6	PFC	Chr3	278	30.2081	8.65	58.37	58.67	-0.89	Nuclear
Pisum03G368300	Ⅱ	PsTCP7	CYC/TB1	Chr3	361	41.1633	8.32	54.72	54.13	-1.078	Nuclear
Pisum03G392700	Ⅱ	PsTCP8	CIN	Chr3	366	41.3706	7.97	53.87	61.23	-0.9	Nuclear
Pisum04G150500	Ⅱ	PsTCP9	CYC/TB1	Chr4	414	47.6776	8.65	45.16	51.79	-1.04	Peroxisome
Pisum04G158800	Ⅱ	PsTCP10	CIN	Chr4	313	35.0448	8.9	57.51	61.98	-0.736	Nuclear
Pisum04G167700	Ⅰ	PsTCP11	PFC	Chr4	449	48.3898	8	67.38	53.94	-0.869	Nuclear
Pisum04G318200	Ⅱ	PsTCP12	CIN	Chr4	410	44.8161	6.7	53.9	55.27	-0.796	Nuclear
Pisum04G358100	Ⅰ	PsTCP13	PFC	Chr4	336	36.261	9.39	64.9	72.02	-0.44	Nuclear
Pisum05G363100	Ⅱ	PsTCP14	CIN	Chr5	392	44.4309	7	57.17	55.92	-0.838	Nuclear
Pisum05G421600	Ⅱ	PsTCP15	CIN	Chr5	324	35.0612	6.54	54.9	57.84	-0.759	Nuclear
Pisum05G482900	Ⅱ	PsTCP16	CIN	Chr5	340	37.6139	5.99	44.53	55.94	-0.804	Nuclear
Pisum06G134000	Ⅰ	PsTCP17	PFC	Chr6	200	21.8725	6.58	71.17	70.2	-0.433	Nuclear
Pisum06G195900	Ⅰ	PsTCP18	PFC	Chr6	223	24.261	8.85	53.89	67.94	-0.693	Nuclear
Pisum06G343500	Ⅰ	PsTCP19	PFC	Chr6	413	44.1243	5.88	55.82	63.1	-0.522	Nuclear
Pisum06G403400	Ⅰ	PsTCP20	PFC	Chr6	255	27.3245	9.51	51.8	72.08	-0.543	Nuclear
Pisum07G152800	Ⅱ	PsTCP21	CIN	Chr7	473	52.6229	7.09	58.18	51.73	-1.046	Nuclear
					Pisum01G110800	CYC/TB1
					Pisum01G119200	CIN
					Pisum01G332400	CIN
					Pisum01G385300	PFC
					Pisum02G205300	PFC
					Pisum03G347500	PFC
					Pisum03G368300	CYC/TB1
					Pisum03G392700	CIN
					Pisum04G150500	CYC/TB1
					Pisum04G158800	CIN
					Pisum04G167700	PFC
					Pisum04G318200	CIN
					Pisum04G358100	PFC
					Pisum05G363100	CIN
					Pisum05G421600	CIN
					Pisum05G482900	CIN
					Pisum06G134000	PFC
					Pisum06G195900	PFC
					Pisum06G343500	PFC
					Pisum06G403400	PFC
					Pisum07G152800	CIN

## Sheet: S2
Supplementary Table 2 Physicochemical properties of PsTCP family genes
Gene ID	Gene ID	p-value
Pisum01G120200	Pisum03G190094	4e-146
Pisum01G120800	Pisum03G398100	5e-104
Pisum01G121700	Pisum03G398200	0
Pisum01G122300	Pisum03G398800	7e-157
Pisum01G122500	Pisum03G399200	4e-33
Pisum01G122900	Pisum03G400900	0
Pisum01G124000	Pisum03G401700	1e-33
Pisum01G124700	Pisum03G402000	0
Pisum01G124800	Pisum03G402100	1e-138
Pisum01G125000	Pisum03G402200	0
Pisum01G125200	Pisum03G402400	2e-104
Pisum01G125500	Pisum03G403000	5e-68
Pisum01G125600	Pisum03G403200	0
Pisum01G125800	Pisum03G403500	1e-130
Pisum01G126300	Pisum03G403800	0
Pisum01G126400	Pisum03G403900	0
Pisum01G126800	Pisum03G404100	7e-165
Pisum01G128400	Pisum03G404200	6e-94
Pisum01G129000	Pisum03G405600	4e-144
Pisum01G158400	Pisum03G177600	0
Pisum01G159400	Pisum03G178600	0
Pisum01G159800	Pisum03G179400	1e-104
Pisum01G161000	Pisum03G179600	2e-61
Pisum01G161100	Pisum03G179700	2e-18
Pisum01G161800	Pisum03G180300	0
Pisum01G162400	Pisum03G180900	3e-111
Pisum01G162600	Pisum03G181000	5e-28
Pisum01G162900	Pisum03G181300	2e-86
Pisum01G163000	Pisum03G181400	0
Pisum01G163400	Pisum03G182500	1e-111
Pisum01G163600	Pisum03G183500	3e-173
Pisum01G163700	Pisum03G184200	2e-123
Pisum01G164100	Pisum03G185700	0
Pisum01G152500	Pisum03G168700	2e-104
Pisum01G153400	Pisum03G196780	0
Pisum01G153500	Pisum03G170300	0
Pisum01G153900	Pisum03G171500	0
Pisum01G154200	Pisum03G173000	1e-85
Pisum01G154300	Pisum03G173700	3e-60
Pisum01G154900	Pisum03G174100	0
Pisum01G155200	Pisum03G174800	2e-161
Pisum01G155700	Pisum03G175500	0
Pisum01G156400	Pisum03G176300	0
Pisum01G156500	Pisum03G176900	7e-141
Pisum01G156600	Pisum03G177000	0
Pisum01G110200	Pisum03G367900	4e-109
PsTCP1	PsTCP7	8e-84
Pisum01G111300	Pisum03G368400	0
Pisum01G112600	Pisum03G369500	4e-157
Pisum01G112800	Pisum03G369600	2e-17
Pisum01G113600	Pisum03G371600	5e-173
Pisum01G113700	Pisum03G371700	0
Pisum01G114000	Pisum03G372800	0
Pisum01G114100	Pisum03G374200	8e-19
Pisum01G114500	Pisum03G374900	5e-62
Pisum01G114800	Pisum03G375200	0
Pisum01G116200	Pisum03G389800	2e-121
Pisum01G116400	Pisum03G388800	3e-162
Pisum01G116600	Pisum03G388100	2e-144
Pisum01G117000	Pisum03G387900	0
Pisum01G117100	Pisum03G387800	0
Pisum01G188944	Pisum03G387400	0
Pisum01G117500	Pisum03G387300	1e-169
Pisum01G117900	Pisum03G387100	0
Pisum01G142300	Pisum03G331100	2e-151
Pisum01G143900	Pisum03G331000	0
Pisum01G144500	Pisum03G330500	0
Pisum01G144700	Pisum03G329900	4e-124
Pisum01G145100	Pisum03G329600	7e-54
Pisum01G145500	Pisum03G329500	0
Pisum01G145600	Pisum03G329000	0
Pisum01G148500	Pisum03G328200	0
Pisum01G299700	Pisum04G003800	7e-94
Pisum01G299800	Pisum04G005000	0
Pisum01G300000	Pisum04G005100	0
Pisum01G300400	Pisum04G005600	0
Pisum01G300500	Pisum04G005700	8e-153
Pisum01G300800	Pisum04G005900	0
Pisum01G301700	Pisum04G006200	1e-144
Pisum01G301800	Pisum04G006300	3e-60
Pisum01G301900	Pisum04G006800	2e-134
Pisum01G302100	Pisum04G007000	2e-58
Pisum01G302900	Pisum04G007300	2e-22
Pisum01G304400	Pisum04G007600	6e-27
Pisum01G304800	Pisum04G007700	0
Pisum01G305500	Pisum04G007800	0
Pisum01G305800	Pisum04G008000	0
Pisum01G306100	Pisum04G008500	6e-36
Pisum01G306200	Pisum04G008600	0
Pisum01G306700	Pisum04G009100	2e-124
Pisum01G308100	Pisum04G009900	4e-160
Pisum01G308200	Pisum04G010000	8e-90
Pisum01G308600	Pisum04G010300	8e-54
Pisum01G308800	Pisum04G010600	0
Pisum01G309300	Pisum04G010900	4e-69
Pisum01G309500	Pisum04G011100	0
Pisum01G312000	Pisum04G011700	0
Pisum01G312100	Pisum04G011800	5e-137
Pisum01G312300	Pisum04G011900	0
Pisum01G312600	Pisum04G012200	9e-115
Pisum01G313500	Pisum04G012900	0
Pisum01G313700	Pisum04G013000	7e-154
Pisum01G314000	Pisum04G013300	4e-14
Pisum01G315100	Pisum04G014000	4e-61
Pisum01G315300	Pisum04G014100	3e-27
Pisum01G316000	Pisum04G014400	0
Pisum01G316600	Pisum04G014600	5e-149
Pisum01G317500	Pisum04G015300	0
Pisum01G317900	Pisum04G015700	0
Pisum01G318000	Pisum04G016000	0
Pisum01G318300	Pisum04G016600	3e-33
Pisum01G234900	Pisum04G082200	0
Pisum01G235600	Pisum04G083100	0
Pisum01G235700	Pisum04G083200	0
Pisum01G235800	Pisum04G083300	0
Pisum01G237200	Pisum04G084200	1e-62
Pisum01G237300	Pisum04G084300	6e-27
Pisum01G237500	Pisum04G084700	2e-91
Pisum01G237600	Pisum04G084800	0
Pisum01G238600	Pisum04G086300	0
Pisum01G238700	Pisum04G086400	0
Pisum01G240300	Pisum04G086700	0
Pisum01G240800	Pisum04G087100	0
Pisum01G242300	Pisum04G087900	0
Pisum01G244300	Pisum04G088400	4e-25
Pisum01G244600	Pisum04G088900	7e-63
Pisum01G244900	Pisum04G089300	0
Pisum01G245400	Pisum04G089800	0
Pisum01G246100	Pisum04G090200	0
Pisum01G246200	Pisum04G090300	0
Pisum01G246400	Pisum04G090400	0
Pisum01G029600	Pisum04G091200	1e-43
Pisum01G029800	Pisum04G092400	8e-36
Pisum01G029900	Pisum04G092500	4e-23
Pisum01G030600	Pisum04G092800	3e-114
Pisum01G030700	Pisum04G092900	2e-67
Pisum01G030900	Pisum04G094300	0
Pisum01G031200	Pisum04G094700	7e-163
Pisum01G031400	Pisum04G096700	0
Pisum01G131000	Pisum04G168700	8e-122
Pisum01G132100	Pisum04G169600	0
Pisum01G132400	Pisum04G170200	7e-55
Pisum01G132500	Pisum04G170300	1e-172
Pisum01G133100	Pisum04G170700	0
Pisum01G133900	Pisum04G172700	0
Pisum01G264800	Pisum04G118400	0
Pisum01G265200	Pisum04G118000	3e-123
Pisum01G183380	Pisum04G187021	3e-20
Pisum01G265600	Pisum04G116800	0
Pisum01G265700	Pisum04G116600	2e-54
Pisum01G265800	Pisum04G116400	1e-56
Pisum01G266200	Pisum04G116300	9e-83
Pisum01G266400	Pisum04G116200	0
Pisum01G267200	Pisum04G113800	0
Pisum01G267300	Pisum04G113700	0
Pisum01G270000	Pisum04G113200	3e-82
Pisum01G271100	Pisum04G112000	0
Pisum01G271700	Pisum04G111900	7e-14
Pisum01G271800	Pisum04G111700	0
Pisum01G272800	Pisum04G110700	7e-91
Pisum01G273000	Pisum04G110500	4e-99
Pisum01G273300	Pisum04G110400	0
Pisum01G273500	Pisum04G109200	5e-28
Pisum01G273600	Pisum04G109000	4e-33
Pisum01G273700	Pisum04G108700	1e-71
Pisum01G273800	Pisum04G108600	8e-56
Pisum01G274100	Pisum04G108400	8e-73
Pisum01G274300	Pisum04G107900	0
Pisum01G274400	Pisum04G107800	0
Pisum01G274600	Pisum04G107100	0
Pisum01G276000	Pisum04G182533	0
Pisum01G276100	Pisum04G106500	3e-134
Pisum01G276500	Pisum04G105800	3e-96
Pisum01G277700	Pisum04G105500	7e-22
Pisum01G278400	Pisum04G104000	1e-66
Pisum01G278800	Pisum04G103800	0
Pisum01G279300	Pisum04G103500	3e-164
Pisum01G279900	Pisum04G102900	2e-60
Pisum01G280100	Pisum04G102600	7e-26
Pisum01G280300	Pisum04G101600	2e-11
Pisum01G280600	Pisum04G100700	2e-19
Pisum01G281400	Pisum04G098600	2e-152
Pisum01G281500	Pisum04G098400	2e-122
Pisum01G318900	Pisum04G126800	1e-144
Pisum01G189194	Pisum04G126500	5e-122
Pisum01G319600	Pisum04G126300	1e-47
Pisum01G319700	Pisum04G126200	8e-137
Pisum01G319900	Pisum04G126000	3e-64
Pisum01G320000	Pisum04G125900	1e-137
Pisum01G320100	Pisum04G125600	3e-142
Pisum01G320200	Pisum04G125500	0
Pisum01G320900	Pisum04G124500	6e-85
Pisum01G321000	Pisum04G124300	0
Pisum01G321300	Pisum04G124200	0
Pisum01G322000	Pisum04G123600	2e-32
Pisum01G322600	Pisum04G123000	0
Pisum01G322700	Pisum04G122900	0
Pisum01G323400	Pisum04G122500	2e-86
Pisum01G323600	Pisum04G122400	3e-22
Pisum01G323700	Pisum04G122300	1e-151
Pisum01G323900	Pisum04G121800	8e-174
Pisum01G324100	Pisum04G121700	0
Pisum01G324700	Pisum04G121400	0
Pisum01G325400	Pisum04G121200	0
Pisum01G325600	Pisum04G120900	9e-71
Pisum01G325900	Pisum04G120600	0
Pisum01G326300	Pisum04G120200	1e-67
Pisum01G326900	Pisum04G119800	0
Pisum01G327100	Pisum04G119600	2e-43
Pisum01G327200	Pisum04G119400	3e-56
Pisum01G327300	Pisum04G119200	0
Pisum01G327800	Pisum04G118700	0
Pisum01G246800	Pisum04G082400	4e-159
Pisum01G247900	Pisum04G080800	7e-105
Pisum01G248000	Pisum04G080500	0
Pisum01G248800	Pisum04G080000	0
Pisum01G249100	Pisum04G079800	0
Pisum01G249200	Pisum04G079700	4e-47
Pisum01G249500	Pisum04G079400	3e-147
Pisum01G250400	Pisum04G078300	6e-59
Pisum01G250600	Pisum04G192882	4e-11
Pisum01G250800	Pisum04G077700	4e-71
Pisum01G251100	Pisum04G077600	2e-141
Pisum01G251900	Pisum04G077200	8e-31
Pisum01G252100	Pisum04G077100	0
Pisum01G252300	Pisum04G076900	9e-158
Pisum01G253200	Pisum04G075700	0
Pisum01G253800	Pisum04G075400	0
Pisum01G254200	Pisum04G075300	0
Pisum01G254400	Pisum04G075200	0
Pisum01G254600	Pisum04G075000	0
Pisum01G254800	Pisum04G074900	8e-60
Pisum01G255000	Pisum04G074600	0
Pisum01G255900	Pisum04G074400	0
Pisum01G256100	Pisum04G074300	3e-123
Pisum01G256300	Pisum04G074100	0
Pisum01G256500	Pisum04G074000	1e-177
Pisum01G256600	Pisum04G073900	2e-33
Pisum01G257100	Pisum04G073700	1e-39
Pisum01G257200	Pisum04G073600	0
Pisum01G234900	Pisum04G407800	0
Pisum01G196994	Pisum04G405900	1e-12
Pisum01G236300	Pisum04G404800	5e-109
Pisum01G236400	Pisum04G404700	6e-43
Pisum01G236500	Pisum04G404400	6e-158
Pisum01G236700	Pisum04G404100	1e-121
Pisum01G237200	Pisum04G403400	2e-54
Pisum01G237500	Pisum04G401400	2e-67
Pisum01G237800	Pisum04G401000	7e-79
Pisum01G238600	Pisum04G400000	5e-168
Pisum01G238700	Pisum04G399300	0
Pisum01G240300	Pisum04G398800	0
Pisum01G240500	Pisum04G398600	1e-32
Pisum01G240600	Pisum04G398500	4e-76
Pisum01G241000	Pisum04G398100	1e-20
Pisum01G048100	Pisum04G151000	3e-41
Pisum01G048600	Pisum04G149900	0
Pisum01G048900	Pisum04G149600	0
Pisum01G050100	Pisum04G148200	0
Pisum01G050400	Pisum04G146700	0
Pisum01G050600	Pisum04G146500	1e-111
Pisum01G050800	Pisum04G144700	7e-59
Pisum01G051700	Pisum04G143000	2e-90
Pisum01G051800	Pisum04G142800	0
Pisum01G105200	Pisum04G178200	0
Pisum01G105300	Pisum04G178000	6e-31
Pisum01G105900	Pisum04G177700	0
Pisum01G106200	Pisum04G177600	2e-85
Pisum01G107600	Pisum04G177000	1e-23
Pisum01G107700	Pisum04G176800	4e-99
Pisum01G360900	Pisum05G435400	1e-36
Pisum01G361200	Pisum05G435900	0
Pisum01G362000	Pisum05G436400	0
Pisum01G362100	Pisum05G436600	7e-108
Pisum01G362200	Pisum05G437200	2e-72
Pisum01G363600	Pisum05G438700	0
Pisum01G363700	Pisum05G439100	1e-46
Pisum01G299500	Pisum05G310100	6e-15
Pisum01G299700	Pisum05G311000	1e-92
Pisum01G300400	Pisum05G312200	2e-168
Pisum01G300500	Pisum05G312300	5e-119
Pisum01G301700	Pisum05G313600	2e-112
Pisum01G301800	Pisum05G314100	9e-61
Pisum01G302900	Pisum05G314800	3e-12
Pisum01G351700	Pisum05G424500	5e-43
Pisum01G352400	Pisum05G425300	5e-38
Pisum01G353400	Pisum05G426300	8e-59
Pisum01G354100	Pisum05G427700	0
Pisum01G354200	Pisum05G428100	7e-70
Pisum01G354400	Pisum05G428400	2e-95
Pisum01G075400	Pisum05G531300	0
Pisum01G075600	Pisum05G531100	9e-66
Pisum01G076400	Pisum05G530600	4e-40
Pisum01G077000	Pisum05G530200	3e-30
Pisum01G077100	Pisum05G530000	0
Pisum01G078400	Pisum05G529900	3e-17
Pisum01G080500	Pisum05G528600	0
Pisum01G082100	Pisum05G527300	6e-85
Pisum01G348500	Pisum05G481600	1e-127
Pisum01G350500	Pisum05G480900	0
Pisum01G190722	Pisum05G480300	3e-133
Pisum01G351500	Pisum05G479500	2e-16
Pisum01G351600	Pisum05G479400	4e-60
Pisum01G353700	Pisum05G477900	1e-25
Pisum01G354000	Pisum05G477800	0
Pisum01G104400	Pisum05G226200	3e-13
Pisum01G104600	Pisum05G226100	2e-99
Pisum01G105200	Pisum05G226000	0
Pisum01G105300	Pisum05G225500	1e-37
Pisum01G105900	Pisum05G224500	0
Pisum01G106900	Pisum05G224400	9e-34
Pisum01G197400	Pisum06G343400	0
Pisum01G197800	Pisum06G344200	2e-92
Pisum01G197900	Pisum06G344600	0
Pisum01G198000	Pisum06G344700	2e-75
Pisum01G198100	Pisum06G345100	0
Pisum01G198200	Pisum06G345200	5e-129
Pisum01G199000	Pisum06G345600	6e-34
Pisum01G199100	Pisum06G345700	8e-171
Pisum01G200200	Pisum06G196049	8e-158
Pisum01G200300	Pisum06G346300	1e-66
Pisum01G191300	Pisum06G339900	2e-86
Pisum01G191700	Pisum06G340300	0
Pisum01G191900	Pisum06G340400	0
Pisum01G193200	Pisum06G340600	2e-155
Pisum01G193300	Pisum06G340800	3e-131
Pisum01G193400	Pisum06G341300	0
Pisum01G193900	Pisum06G341400	4e-150
Pisum01G194100	Pisum06G341900	2e-133
Pisum01G194200	Pisum06G342300	0
Pisum01G068300	Pisum06G383400	6e-72
Pisum01G069100	Pisum06G385600	1e-36
Pisum01G069300	Pisum06G385800	1e-22
Pisum01G071000	Pisum06G387200	1e-130
Pisum01G071600	Pisum06G387800	4e-23
Pisum01G072700	Pisum06G388900	5e-11
Pisum01G073200	Pisum06G389800	0
Pisum01G073300	Pisum06G389900	0
Pisum01G184075	Pisum06G390600	3e-175
Pisum01G064000	Pisum06G380300	3e-174
Pisum01G064900	Pisum06G381700	2e-90
Pisum01G065000	Pisum06G382100	0
Pisum01G065600	Pisum06G382800	9e-58
Pisum01G066100	Pisum06G383300	3e-127
Pisum01G066600	Pisum06G384100	1e-136
Pisum01G066700	Pisum06G384200	9e-17
Pisum01G271400	Pisum06G253700	2e-151
Pisum01G272000	Pisum06G254200	0
Pisum01G273000	Pisum06G254300	6e-94
Pisum01G274200	Pisum06G254900	2e-67
Pisum01G274600	Pisum06G255100	0
Pisum01G275300	Pisum06G255400	2e-25
Pisum01G168300	Pisum06G328900	0
Pisum01G169000	Pisum06G328800	2e-84
Pisum01G169400	Pisum06G328300	0
Pisum01G169600	Pisum06G327700	0
Pisum01G170200	Pisum06G327600	5e-49
Pisum01G170300	Pisum06G327200	0
Pisum01G170400	Pisum06G327100	5e-13
Pisum01G170500	Pisum06G327000	7e-113
Pisum01G170700	Pisum06G326900	5e-11
Pisum01G171100	Pisum06G326700	8e-18
Pisum01G171200	Pisum06G326400	4e-107
Pisum01G171600	Pisum06G326000	0
Pisum01G173500	Pisum06G325400	0
Pisum01G173700	Pisum06G325300	2e-46
Pisum01G192939	Pisum06G325100	1e-20
Pisum01G174500	Pisum06G324300	0
Pisum01G174900	Pisum06G324100	1e-52
Pisum01G175500	Pisum06G323700	0
Pisum01G202000	Pisum06G218500	0
Pisum01G202100	Pisum06G218300	0
Pisum01G202300	Pisum06G218200	3e-81
Pisum01G202800	Pisum06G218100	0
Pisum01G203600	Pisum06G218000	1e-101
Pisum01G204700	Pisum06G217700	3e-58
Pisum01G206600	Pisum06G217200	0
Pisum01G206800	Pisum06G217100	5e-174
Pisum01G207000	Pisum06G216900	3e-142
Pisum01G207100	Pisum06G216700	0
Pisum01G208700	Pisum06G216300	2e-159
Pisum01G209000	Pisum06G216100	2e-129
Pisum01G322300	Pisum06G285700	9e-85
Pisum01G323100	Pisum06G285200	2e-108
Pisum01G323300	Pisum06G285100	5e-161
Pisum01G323800	Pisum06G284900	8e-155
Pisum01G324000	Pisum06G284700	5e-54
Pisum01G324400	Pisum06G284500	0
Pisum01G325700	Pisum06G282600	0
Pisum01G327100	Pisum06G282000	4e-43
Pisum01G327200	Pisum06G281800	1e-34
Pisum01G327800	Pisum06G281500	1e-136
Pisum01G073900	Pisum07G026900	0
Pisum01G074500	Pisum07G027100	0
Pisum01G074800	Pisum07G027300	0
Pisum01G074900	Pisum07G027400	0
Pisum01G075300	Pisum07G027500	0
Pisum01G076000	Pisum07G027600	0
Pisum01G076200	Pisum07G027700	0
Pisum01G077000	Pisum07G028200	0
Pisum01G078400	Pisum07G028300	2e-38
Pisum01G080000	Pisum07G029800	0
Pisum01G081300	Pisum07G030100	1e-96
Pisum01G083000	Pisum07G032000	1e-27
Pisum01G083100	Pisum07G032400	1e-167
Pisum01G083400	Pisum07G033300	0
Pisum01G084000	Pisum07G033400	0
Pisum01G084600	Pisum07G033700	9e-177
Pisum01G085300	Pisum07G035000	3e-47
Pisum01G085800	Pisum07G035200	0
Pisum01G086100	Pisum07G035800	0
Pisum01G086400	Pisum07G035900	0
Pisum01G087100	Pisum07G036300	0
Pisum01G087700	Pisum07G036400	0
Pisum01G087900	Pisum07G037300	0
Pisum01G088700	Pisum07G037700	0
Pisum01G088800	Pisum07G038100	3e-81
Pisum01G089000	Pisum07G038200	0
Pisum01G089200	Pisum07G038600	0
Pisum01G089500	Pisum07G039800	3e-163
Pisum01G090000	Pisum07G040100	1e-115
Pisum01G090100	Pisum07G040400	3e-82
Pisum01G090200	Pisum07G041400	2e-112
Pisum01G090700	Pisum07G041700	0
Pisum01G091400	Pisum07G042800	7e-69
Pisum01G091800	Pisum07G043500	7e-130
Pisum01G092200	Pisum07G043600	0
Pisum01G336000	Pisum07G129800	0
Pisum01G336400	Pisum07G129900	3e-138
Pisum01G336500	Pisum07G130000	4e-144
Pisum01G336900	Pisum07G130200	0
Pisum01G337300	Pisum07G130500	8e-157
Pisum01G337400	Pisum07G130600	4e-130
Pisum01G338900	Pisum07G131000	2e-88
Pisum01G339600	Pisum07G131100	4e-57
Pisum01G339900	Pisum07G131300	5e-81
Pisum01G340000	Pisum07G131600	4e-119
Pisum01G340200	Pisum07G132100	4e-31
Pisum01G340400	Pisum07G132500	2e-60
Pisum01G340500	Pisum07G132700	1e-60
Pisum01G341700	Pisum07G134200	5e-90
Pisum01G342500	Pisum07G134400	0
Pisum01G343000	Pisum07G135200	0
Pisum01G343100	Pisum07G184826	0
Pisum01G343400	Pisum07G135600	0
Pisum01G141624	Pisum07G141626	0
Pisum01G060400	Pisum07G018500	1e-57
Pisum01G060600	Pisum07G018900	9e-127
Pisum01G060700	Pisum07G019300	0
Pisum01G060800	Pisum07G019400	7e-50
Pisum01G060900	Pisum07G019500	0
Pisum01G061100	Pisum07G020300	2e-131
Pisum01G061900	Pisum07G021000	0
Pisum01G062000	Pisum07G021200	0
Pisum01G063100	Pisum07G021300	0
Pisum01G353500	Pisum07G204500	0
Pisum01G354500	Pisum07G205100	3e-172
Pisum01G354800	Pisum07G205200	2e-36
Pisum01G354900	Pisum07G205400	8e-58
Pisum01G355700	Pisum07G205800	1e-89
Pisum01G355900	Pisum07G205900	8e-151
Pisum01G357000	Pisum07G208600	2e-113
Pisum01G191694	Pisum07G209500	6e-29
Pisum01G358300	Pisum07G210000	4e-70
Pisum01G348500	Pisum07G257800	1e-151
Pisum01G349000	Pisum07G258200	0
Pisum01G349300	Pisum07G258400	3e-78
Pisum01G350800	Pisum07G259300	0
Pisum01G190722	Pisum07G259400	1e-146
Pisum01G351500	Pisum07G260200	2e-14
Pisum01G351700	Pisum07G260600	3e-32
Pisum01G353700	Pisum07G262100	2e-26
Pisum01G353900	Pisum07G262600	4e-78
Pisum01G069000	Pisum07G008500	2e-178
Pisum01G069400	Pisum07G008900	0
Pisum01G070700	Pisum07G009500	0
Pisum01G071400	Pisum07G009700	0
Pisum01G071600	Pisum07G009800	2e-55
Pisum01G071700	Pisum07G009900	6e-101
Pisum01G072700	Pisum07G010300	5e-36
Pisum01G057100	Pisum07G014300	0
Pisum01G057800	Pisum07G014400	5e-95
Pisum01G058300	Pisum07G014500	0
Pisum01G058800	Pisum07G015400	5e-67
Pisum01G059300	Pisum07G016200	0
Pisum01G059600	Pisum07G016400	0
Pisum01G059700	Pisum07G016600	3e-84
Pisum01G215500	Pisum07G157000	4e-135
Pisum01G215600	Pisum07G157500	8e-145
Pisum01G217100	Pisum07G159400	3e-92
Pisum01G217200	Pisum07G159500	2e-170
Pisum01G218800	Pisum07G159700	0
Pisum01G181091	Pisum07G181472	4e-16
Pisum01G343600	Pisum07G254300	2e-39
Pisum01G343900	Pisum07G254600	2e-89
Pisum01G344000	Pisum07G254700	2e-84
Pisum01G344900	Pisum07G256100	8e-57
Pisum01G345700	Pisum07G256700	4e-152
Pisum01G346400	Pisum07G256800	1e-29
Pisum01G358500	Pisum07G203200	0
Pisum01G359000	Pisum07G202400	2e-37
Pisum01G359200	Pisum07G201600	6e-53
Pisum01G359300	Pisum07G201400	0
Pisum01G359900	Pisum07G199700	5e-98
Pisum01G360000	Pisum07G199600	0
Pisum01G360100	Pisum07G199500	0
Pisum01G362000	Pisum07G199100	0
Pisum01G362100	Pisum07G198700	5e-110
Pisum01G362400	Pisum07G198000	9e-62
Pisum01G362800	Pisum07G196300	8e-84
Pisum01G363600	Pisum07G196200	0
Pisum01G363900	Pisum07G194700	5e-52
Pisum01G364800	Pisum07G194400	0
Pisum01G365000	Pisum07G194100	0
Pisum01G365500	Pisum07G193500	4e-110
Pisum01G365700	Pisum07G193200	0
Pisum01G366400	Pisum07G191200	2e-148
Pisum01G366600	Pisum07G191100	0
Pisum01G366800	Pisum07G190900	0
Pisum01G367000	Pisum07G190800	3e-142
Pisum01G367100	Pisum07G190600	2e-83
Pisum01G367400	Pisum07G190100	7e-45
Pisum01G367600	Pisum07G190000	5e-67
Pisum01G367700	Pisum07G189600	0
Pisum01G367900	Pisum07G189500	8e-109
Pisum01G368200	Pisum07G188700	4e-50
Pisum01G368600	Pisum07G188000	6e-83
Pisum01G369700	Pisum07G187300	5e-15
Pisum01G370500	Pisum07G185400	0
Pisum01G371200	Pisum07G182100	2e-73
Pisum01G372600	Pisum07G181700	0
Pisum01G372700	Pisum07G181500	2e-26
Pisum01G374800	Pisum07G181000	1e-180
Pisum01G375500	Pisum07G180200	3e-45
Pisum01G377000	Pisum07G180000	0
Pisum01G377500	Pisum07G179500	8e-72
Pisum01G378000	Pisum07G178900	8e-77
Pisum01G378500	Pisum07G178500	2e-16
Pisum01G109324	Pisum07G109321	8e-122
Pisum01G379400	Pisum07G150800	1e-72
Pisum01G349800	Pisum07G216700	0
Pisum01G350100	Pisum07G215200	2e-143
Pisum01G350500	Pisum07G214800	0
Pisum01G350800	Pisum07G214400	0
Pisum01G351300	Pisum07G214300	1e-41
Pisum01G351400	Pisum07G214200	4e-43
Pisum01G352500	Pisum07G213200	8e-60
Pisum01G353100	Pisum07G212200	6e-58
Pisum01G353300	Pisum07G211700	3e-34
Pisum01G353400	Pisum07G211500	1e-78
Pisum01G353800	Pisum07G211100	0
Pisum01G353900	Pisum07G210700	1e-112
Pisum01G354400	Pisum07G180162	0
Pisum01G356300	Pisum07G209100	2e-159
Pisum01G356600	Pisum07G209000	6e-130
Pisum01G356800	Pisum07G208800	0
Pisum01G356900	Pisum07G208700	0
Pisum01G357300	Pisum07G206400	0
Pisum01G357400	Pisum07G206200	9e-85
Pisum01G194261	Pisum07G165700	0
Pisum01G259800	Pisum07G165600	0
Pisum01G260800	Pisum07G164800	0
Pisum01G261100	Pisum07G164100	3e-67
Pisum01G261300	Pisum07G163900	2e-138
Pisum01G262400	Pisum07G163000	0
Pisum01G262800	Pisum07G162500	0
Pisum01G262900	Pisum07G162300	7e-170
Pisum01G311200	Pisum07G362700	4e-60
Pisum01G312100	Pisum07G361800	5e-83
Pisum01G312400	Pisum07G361600	1e-90
Pisum01G312500	Pisum07G360500	2e-90
Pisum01G314000	Pisum07G359800	1e-15
Pisum01G314100	Pisum07G359600	2e-70
Pisum01G315200	Pisum07G358400	4e-75
Pisum01G348000	Pisum07G218300	6e-159
Pisum01G348100	Pisum07G218200	6e-32
Pisum01G348400	Pisum07G218000	3e-88
Pisum01G348500	Pisum07G217900	3e-156
Pisum01G348800	Pisum07G217800	5e-79
Pisum01G349200	Pisum07G217700	7e-44
Pisum01G344900	Pisum07G221100	1e-62
Pisum01G345700	Pisum07G220700	0
Pisum01G345800	Pisum07G220300	5e-174
Pisum01G347100	Pisum07G219800	0
Pisum01G347200	Pisum07G219700	9e-87
Pisum01G347900	Pisum07G219200	0
Pisum02G183100	Pisum04G294100	0
Pisum02G184700	Pisum04G295100	0
Pisum02G185000	Pisum04G295600	7e-114
Pisum02G185100	Pisum04G295900	2e-88
Pisum02G185200	Pisum04G296000	0
Pisum02G185034	Pisum04G181044	7e-52
Pisum02G186200	Pisum04G296700	0
Pisum02G186500	Pisum04G297200	0
Pisum02G186600	Pisum04G297400	0
Pisum02G186700	Pisum04G297500	3e-145
Pisum02G187900	Pisum04G298200	2e-61
Pisum02G188100	Pisum04G298300	0
Pisum02G190100	Pisum04G298700	0
Pisum02G190200	Pisum04G298800	1e-54
Pisum02G190400	Pisum04G299000	9e-161
Pisum02G193000	Pisum04G300200	8e-42
Pisum02G137949	Pisum04G137950	4e-33
Pisum02G171765	Pisum04G171790	0
Pisum02G197100	Pisum04G303100	0
Pisum02G197600	Pisum04G303300	9e-147
Pisum02G197900	Pisum04G304200	1e-111
Pisum02G153596	Pisum04G304600	0
Pisum02G223700	Pisum04G284300	5e-69
Pisum02G225700	Pisum04G284500	1e-36
Pisum02G225800	Pisum04G285400	0
Pisum02G226000	Pisum04G285500	6e-144
Pisum02G226400	Pisum04G285800	0
Pisum02G226700	Pisum04G286000	0
Pisum02G227100	Pisum04G286500	5e-26
Pisum02G227500	Pisum04G286800	3e-21
Pisum02G227800	Pisum04G286900	0
Pisum02G227900	Pisum04G287200	1e-97
Pisum02G228600	Pisum04G287600	7e-133
Pisum02G228700	Pisum04G288000	3e-149
Pisum02G229400	Pisum04G288500	2e-120
Pisum02G230700	Pisum04G289200	0
Pisum02G231600	Pisum04G289700	4e-79
Pisum02G232100	Pisum04G291200	1e-111
Pisum02G146239	Pisum04G146242	0
Pisum02G308700	Pisum04G194200	0
Pisum02G308800	Pisum04G194400	3e-103
Pisum02G309100	Pisum04G194800	6e-87
Pisum02G197095	Pisum04G195100	0
Pisum02G309500	Pisum04G195500	4e-37
Pisum02G309700	Pisum04G195900	7e-67
Pisum02G309800	Pisum04G196200	0
Pisum02G310400	Pisum04G196400	3e-107
Pisum02G310600	Pisum04G196700	1e-115
PsTCP5	PsTCP11	6e-95
Pisum02G205400	Pisum04G168100	1e-74
Pisum02G205900	Pisum04G168500	8e-159
Pisum02G206900	Pisum04G168600	0
Pisum02G207100	Pisum04G169000	4e-60
Pisum02G209000	Pisum04G169600	0
Pisum02G209800	Pisum04G170500	0
Pisum02G210000	Pisum04G170600	1e-73
Pisum02G210500	Pisum04G171300	6e-139
Pisum02G264300	Pisum04G254900	3e-140
Pisum02G265100	Pisum04G253800	4e-69
Pisum02G266200	Pisum04G253100	2e-62
Pisum02G266800	Pisum04G252500	1e-139
Pisum02G266900	Pisum04G252100	3e-110
Pisum02G267100	Pisum04G251900	0
Pisum02G267400	Pisum04G251800	0
Pisum02G267800	Pisum04G251600	0
Pisum02G267900	Pisum04G251500	8e-124
Pisum02G268000	Pisum04G251300	0
Pisum02G268400	Pisum04G251200	8e-80
Pisum02G268800	Pisum04G250700	4e-100
Pisum02G269100	Pisum04G250600	0
Pisum02G269300	Pisum04G250300	1e-97
Pisum02G269800	Pisum04G249900	5e-80
Pisum02G269900	Pisum04G249800	0
Pisum02G270300	Pisum04G248900	0
Pisum02G270400	Pisum04G248700	3e-107
Pisum02G270700	Pisum04G247200	6e-32
Pisum02G271000	Pisum04G246400	8e-180
Pisum02G271100	Pisum04G246300	2e-41
Pisum02G272700	Pisum04G245900	0
Pisum02G272800	Pisum04G245700	0
Pisum02G273400	Pisum04G244700	3e-137
Pisum02G273600	Pisum04G244500	3e-74
Pisum02G274100	Pisum04G243600	0
Pisum02G274600	Pisum04G243300	0
Pisum02G274700	Pisum04G243200	0
Pisum02G275500	Pisum04G243000	0
Pisum02G275600	Pisum04G242800	0
Pisum02G276100	Pisum04G242600	0
Pisum02G277900	Pisum04G241600	0
Pisum02G278000	Pisum04G241500	0
Pisum02G278100	Pisum04G241400	4e-156
Pisum02G278400	Pisum04G240900	0
Pisum02G279400	Pisum04G239000	0
Pisum02G279500	Pisum04G238800	0
Pisum02G279600	Pisum04G238500	1e-129
Pisum02G279700	Pisum04G238400	0
Pisum02G279800	Pisum04G238300	2e-72
Pisum02G280000	Pisum04G238200	1e-46
Pisum02G280200	Pisum04G237800	4e-71
Pisum02G280800	Pisum04G237300	0
Pisum02G281500	Pisum04G237100	1e-21
Pisum02G281900	Pisum04G234800	0
Pisum02G283200	Pisum04G234300	9e-105
Pisum02G283600	Pisum04G233700	0
Pisum02G284100	Pisum04G233100	0
Pisum02G189334	Pisum04G233000	0
Pisum02G285000	Pisum04G232300	0
Pisum02G285200	Pisum04G232000	0
Pisum02G197646	Pisum04G231900	0
Pisum02G285300	Pisum04G231700	0
Pisum02G285400	Pisum04G231600	4e-17
Pisum02G285500	Pisum04G231100	0
Pisum02G286100	Pisum04G230900	2e-29
Pisum02G286200	Pisum04G230600	9e-59
Pisum02G287800	Pisum04G230200	2e-73
Pisum02G288100	Pisum04G230000	0
Pisum02G288200	Pisum04G229900	0
Pisum02G288300	Pisum04G229800	5e-97
Pisum02G288400	Pisum04G229700	4e-87
Pisum02G289300	Pisum04G229400	0
Pisum02G290000	Pisum04G228900	3e-101
Pisum02G290100	Pisum04G228700	0
Pisum02G290600	Pisum04G228600	6e-110
Pisum02G290800	Pisum04G227700	8e-117
Pisum02G183087	Pisum04G227400	0
Pisum02G291200	Pisum04G226900	6e-98
Pisum02G187252	Pisum04G226300	1e-106
Pisum02G291900	Pisum04G225300	0
Pisum02G292100	Pisum04G197613	0
Pisum02G292400	Pisum04G224900	0
Pisum02G292500	Pisum04G224700	0
Pisum02G292900	Pisum04G224600	5e-168
Pisum02G293800	Pisum04G224200	1e-147
Pisum02G294200	Pisum04G223900	0
Pisum02G294300	Pisum04G223800	0
Pisum02G294400	Pisum04G223600	0
Pisum02G294700	Pisum04G223200	2e-108
Pisum02G295100	Pisum04G222700	0
Pisum02G295500	Pisum04G222600	0
Pisum02G180737	Pisum04G222500	0
Pisum02G296200	Pisum04G222400	7e-130
Pisum02G296400	Pisum04G222200	0
Pisum02G296600	Pisum04G222100	0
Pisum02G296800	Pisum04G221800	7e-108
Pisum02G297200	Pisum04G221300	0
Pisum02G297500	Pisum04G221000	6e-14
Pisum02G298100	Pisum04G220700	2e-58
Pisum02G298200	Pisum04G220200	5e-175
Pisum02G298400	Pisum04G219900	0
Pisum02G298500	Pisum04G219800	3e-91
Pisum02G298700	Pisum04G219500	6e-96
Pisum02G298800	Pisum04G219100	1e-50
Pisum02G299300	Pisum04G218500	0
Pisum02G299500	Pisum04G218100	2e-40
Pisum02G299700	Pisum04G217500	2e-58
Pisum02G300700	Pisum04G217100	7e-69
Pisum02G241800	Pisum04G269700	0
Pisum02G243500	Pisum04G269400	0
Pisum02G243700	Pisum04G269200	0
Pisum02G245500	Pisum04G269000	2e-23
Pisum02G246000	Pisum04G268900	4e-73
Pisum02G246200	Pisum04G268700	0
Pisum02G246500	Pisum04G268600	0
Pisum02G247800	Pisum04G268300	0
Pisum02G248200	Pisum04G268200	0
Pisum02G179608	Pisum04G179899	1e-43
Pisum02G249500	Pisum04G267600	0
Pisum02G250000	Pisum04G267300	0
Pisum02G250100	Pisum04G267200	0
Pisum02G250300	Pisum04G266800	0
Pisum02G250500	Pisum04G266700	0
Pisum02G251100	Pisum04G265700	1e-82
Pisum02G251200	Pisum04G265300	0
Pisum02G251400	Pisum04G265000	0
Pisum02G251900	Pisum04G264800	0
Pisum02G252800	Pisum04G264700	0
Pisum02G253000	Pisum04G264600	0
Pisum02G253300	Pisum04G263900	0
Pisum02G253700	Pisum04G263800	1e-59
Pisum02G254000	Pisum04G263500	2e-72
Pisum02G254800	Pisum04G263300	4e-177
Pisum02G181137	Pisum04G181720	4e-52
Pisum02G256600	Pisum04G262600	0
Pisum02G256700	Pisum04G262500	0
Pisum02G257100	Pisum04G262400	8e-174
Pisum02G257300	Pisum04G261900	1e-37
Pisum02G257600	Pisum04G261800	2e-61
Pisum02G259200	Pisum04G260500	3e-66
Pisum02G260200	Pisum04G260300	7e-135
Pisum02G260400	Pisum04G260200	6e-119
Pisum02G260500	Pisum04G259700	0
Pisum02G260700	Pisum04G259600	0
Pisum02G261100	Pisum04G259400	6e-75
Pisum02G261900	Pisum04G258800	0
Pisum02G262500	Pisum04G258300	4e-143
Pisum02G263000	Pisum04G257500	0
Pisum02G263500	Pisum04G257400	0
Pisum02G263600	Pisum04G257300	0
Pisum02G263800	Pisum04G257200	6e-61
Pisum02G264800	Pisum04G255400	4e-55
Pisum02G300900	Pisum04G208200	0
Pisum02G301300	Pisum04G206400	1e-31
Pisum02G301400	Pisum04G206200	5e-107
Pisum02G301600	Pisum04G205900	5e-117
Pisum02G301800	Pisum04G205300	0
Pisum02G303100	Pisum04G204400	0
Pisum02G303200	Pisum04G204300	0
Pisum02G303600	Pisum04G204100	5e-148
Pisum02G303900	Pisum04G203700	2e-54
Pisum02G304000	Pisum04G203500	0
Pisum02G304600	Pisum04G203300	0
Pisum02G305100	Pisum04G202500	0
Pisum02G305900	Pisum04G202200	2e-135
Pisum02G306100	Pisum04G200600	0
Pisum02G307000	Pisum04G199500	0
Pisum02G307100	Pisum04G199200	3e-111
Pisum02G307500	Pisum04G198100	0
Pisum02G307700	Pisum04G197800	1e-141
Pisum02G308500	Pisum04G197500	1e-28
Pisum02G171700	Pisum04G283100	0
Pisum02G171800	Pisum04G282900	3e-95
Pisum02G172100	Pisum04G282600	0
Pisum02G173400	Pisum04G282200	0
Pisum02G173700	Pisum04G282100	6e-50
Pisum02G174500	Pisum04G281300	0
Pisum02G175100	Pisum04G281200	3e-102
Pisum02G175500	Pisum04G281100	0
Pisum02G175700	Pisum04G281000	2e-59
Pisum02G176300	Pisum04G280600	0
Pisum02G177400	Pisum04G279700	4e-94
Pisum02G177500	Pisum04G279300	0
Pisum02G179300	Pisum04G279200	2e-35
Pisum02G180200	Pisum04G278900	0
Pisum02G181200	Pisum04G278500	7e-166
Pisum02G181700	Pisum04G182779	7e-55
Pisum02G182000	Pisum04G277500	4e-148
Pisum02G182300	Pisum04G277400	3e-139
Pisum02G203100	Pisum04G310500	3e-90
Pisum02G203300	Pisum04G310200	2e-47
Pisum02G203400	Pisum04G310100	5e-83
Pisum02G203500	Pisum04G310000	4e-150
Pisum02G203600	Pisum04G309500	0
Pisum02G204000	Pisum04G309400	9e-92
Pisum02G204700	Pisum04G308900	0
Pisum02G205900	Pisum04G308000	0
Pisum02G206200	Pisum04G307900	4e-41
Pisum02G206400	Pisum04G307700	2e-146
Pisum02G206700	Pisum04G307600	6e-19
Pisum02G207200	Pisum04G307500	0
Pisum02G209100	Pisum04G185450	0
Pisum02G209400	Pisum04G306100	0
Pisum02G209500	Pisum04G305900	0
Pisum02G209800	Pisum04G305700	0
Pisum02G210500	Pisum04G305600	1e-154
Pisum02G213600	Pisum04G163100	2e-110
Pisum02G214100	Pisum04G163000	3e-83
Pisum02G214500	Pisum04G162700	6e-27
Pisum02G216100	Pisum04G161800	6e-98
Pisum02G216300	Pisum04G161600	7e-28
Pisum02G216400	Pisum04G161500	0
Pisum02G217100	Pisum04G160400	2e-33
Pisum02G236700	Pisum04G271500	6e-178
Pisum02G237500	Pisum04G271400	7e-147
Pisum02G238100	Pisum04G271000	1e-110
Pisum02G238300	Pisum04G270700	0
Pisum02G238400	Pisum04G270100	0
Pisum02G239000	Pisum04G270000	0
Pisum02G041900	Pisum04G341300	2e-31
Pisum02G042000	Pisum04G341200	5e-70
Pisum02G042100	Pisum04G341000	5e-126
Pisum02G042300	Pisum04G340200	4e-22
Pisum02G042600	Pisum04G340100	2e-32
Pisum02G044300	Pisum04G339600	4e-78
Pisum02G123500	Pisum04G285400	2e-124
Pisum02G123600	Pisum04G284500	2e-18
Pisum02G124900	Pisum04G284100	0
Pisum02G126200	Pisum04G282200	0
Pisum02G126500	Pisum04G281600	3e-28
Pisum02G128600	Pisum04G281200	2e-61
Pisum02G128900	Pisum04G281000	2e-52
Pisum02G095400	Pisum05G281600	3e-89
Pisum02G095800	Pisum05G282400	7e-102
Pisum02G095900	Pisum05G283100	4e-102
Pisum02G096100	Pisum05G283600	3e-152
Pisum02G096600	Pisum05G284300	1e-100
Pisum02G096900	Pisum05G284400	0
Pisum02G097100	Pisum05G285000	0
Pisum02G097200	Pisum05G285500	0
Pisum02G097300	Pisum05G285700	0
Pisum02G097400	Pisum05G286000	3e-108
Pisum02G097500	Pisum05G286100	2e-83
Pisum02G097600	Pisum05G286200	8e-153
Pisum02G097700	Pisum05G286300	1e-126
Pisum02G098600	Pisum05G287000	0
Pisum02G098700	Pisum05G287300	5e-67
Pisum02G098800	Pisum05G287500	1e-158
Pisum02G099000	Pisum05G288700	4e-144
Pisum02G100000	Pisum05G289300	0
Pisum02G100100	Pisum05G289800	2e-30
Pisum02G100200	Pisum05G197621	0
Pisum02G100900	Pisum05G290600	0
Pisum02G004900	Pisum05G310300	9e-64
Pisum02G005200	Pisum05G184051	0
Pisum02G005300	Pisum05G310400	0
Pisum02G005800	Pisum05G310500	0
Pisum02G005900	Pisum05G310600	6e-124
Pisum02G006000	Pisum05G310800	0
Pisum02G006100	Pisum05G311000	1e-154
Pisum02G006200	Pisum05G311500	2e-151
Pisum02G006300	Pisum05G311900	0
Pisum02G007500	Pisum05G312300	0
Pisum02G008500	Pisum05G313400	9e-25
Pisum02G008600	Pisum05G314200	2e-162
Pisum02G009400	Pisum05G314800	9e-43
Pisum02G010300	Pisum05G315700	5e-138
Pisum02G011200	Pisum05G315800	0
Pisum02G012200	Pisum05G316000	0
Pisum02G012400	Pisum05G316100	2e-172
Pisum02G012600	Pisum05G183876	0
Pisum02G012800	Pisum05G317000	0
Pisum02G012900	Pisum05G317100	1e-73
Pisum02G013000	Pisum05G317200	0
Pisum02G107100	Pisum05G297400	0
Pisum02G107500	Pisum05G298200	2e-59
Pisum02G107700	Pisum05G298300	4e-166
Pisum02G109000	Pisum05G298800	0
Pisum02G109100	Pisum05G298900	7e-144
Pisum02G109400	Pisum05G299200	0
Pisum02G109600	Pisum05G299500	0
Pisum02G109900	Pisum05G299600	0
Pisum02G111000	Pisum05G300100	0
Pisum02G111300	Pisum05G300300	2e-37
Pisum02G111600	Pisum05G300700	0
Pisum02G264400	Pisum05G024000	1e-116
Pisum02G265400	Pisum05G024800	4e-42
Pisum02G266200	Pisum05G025600	6e-49
Pisum02G266400	Pisum05G025700	3e-129
Pisum02G267000	Pisum05G026500	0
Pisum02G267100	Pisum05G026600	1e-175
Pisum02G267800	Pisum05G029200	0
Pisum02G268600	Pisum05G029500	3e-71
Pisum02G269400	Pisum05G030800	1e-55
Pisum02G250200	Pisum05G013600	2e-149
Pisum02G196599	Pisum05G014900	0
Pisum02G251100	Pisum05G015100	3e-63
Pisum02G251200	Pisum05G015500	2e-177
Pisum02G251900	Pisum05G016000	0
Pisum02G252100	Pisum05G016500	5e-166
Pisum02G253700	Pisum05G017500	1e-38
Pisum02G254800	Pisum05G018000	1e-143
Pisum02G131900	Pisum05G103800	1e-167
Pisum02G132300	Pisum05G104700	4e-65
Pisum02G132500	Pisum05G104800	9e-102
Pisum02G133200	Pisum05G105000	2e-84
Pisum02G133600	Pisum05G105400	2e-16
Pisum02G181623	Pisum05G105600	0
Pisum02G134100	Pisum05G106200	1e-176
Pisum02G114100	Pisum05G301700	0
Pisum02G114800	Pisum05G303300	0
Pisum02G115000	Pisum05G193202	3e-29
Pisum02G115200	Pisum05G303900	3e-110
Pisum02G115300	Pisum05G304200	8e-128
Pisum02G115500	Pisum05G304300	0
Pisum02G115600	Pisum05G304600	3e-42
Pisum02G091800	Pisum05G235300	0
Pisum02G092300	Pisum05G235700	0
Pisum02G092400	Pisum05G235900	2e-98
Pisum02G092500	Pisum05G236000	2e-123
Pisum02G093000	Pisum05G236100	2e-125
Pisum02G093300	Pisum05G236300	0
Pisum02G060500	Pisum05G260400	4e-52
Pisum02G060800	Pisum05G259600	4e-123
Pisum02G061200	Pisum05G259500	1e-42
Pisum02G061900	Pisum05G258900	0
Pisum02G062100	Pisum05G190714	0
Pisum02G062200	Pisum05G258800	0
Pisum02G062400	Pisum05G258600	4e-23
Pisum02G062800	Pisum05G258200	3e-104
Pisum02G063500	Pisum05G257800	0
Pisum02G063800	Pisum05G257500	0
Pisum02G064100	Pisum05G257400	0
Pisum02G064400	Pisum05G257000	1e-75
Pisum02G064800	Pisum05G256500	0
Pisum02G065100	Pisum05G256300	0
Pisum02G065200	Pisum05G256000	0
Pisum02G065500	Pisum05G255800	4e-89
Pisum02G065700	Pisum05G255600	3e-54
Pisum02G065900	Pisum05G255100	0
Pisum02G066100	Pisum05G254800	0
Pisum02G066400	Pisum05G254600	2e-163
Pisum02G067000	Pisum05G254400	0
Pisum02G068200	Pisum05G254000	1e-134
Pisum02G068400	Pisum05G253700	0
Pisum02G068500	Pisum05G253600	0
Pisum02G069000	Pisum05G252700	0
Pisum02G069400	Pisum05G252500	5e-65
Pisum02G069800	Pisum05G252300	0
Pisum02G071100	Pisum05G252100	0
Pisum02G071600	Pisum05G252000	0
Pisum02G071800	Pisum05G251800	5e-71
Pisum02G073600	Pisum05G250900	3e-124
Pisum02G073800	Pisum05G250400	0
Pisum02G074100	Pisum05G250300	0
Pisum02G074500	Pisum05G250000	2e-69
Pisum02G074600	Pisum05G249900	0
Pisum02G183256	Pisum05G246900	0
Pisum02G141600	Pisum05G266500	0
Pisum02G144200	Pisum05G266400	1e-158
Pisum02G144500	Pisum05G266100	7e-165
Pisum02G145500	Pisum05G264700	0
Pisum02G145800	Pisum05G264600	0
Pisum02G146000	Pisum05G264400	7e-177
Pisum02G146800	Pisum05G263800	0
Pisum02G146900	Pisum05G263700	0
Pisum02G147000	Pisum05G263100	0
Pisum02G147700	Pisum05G262500	1e-110
Pisum02G148900	Pisum05G262200	0
Pisum02G184250	Pisum05G185910	5e-49
Pisum02G149100	Pisum05G261900	3e-12
Pisum02G149300	Pisum05G261800	6e-165
Pisum02G149400	Pisum05G261700	6e-53
Pisum02G149600	Pisum05G261600	5e-104
Pisum02G033200	Pisum05G351000	2e-111
Pisum02G033300	Pisum05G350900	2e-89
Pisum02G034400	Pisum05G350400	2e-168
Pisum02G034800	Pisum05G350000	4e-123
Pisum02G034900	Pisum05G349700	3e-88
Pisum02G035000	Pisum05G349500	4e-144
Pisum02G035100	Pisum05G349400	1e-122
Pisum02G035200	Pisum05G348400	0
Pisum02G035800	Pisum05G348300	0
Pisum02G036100	Pisum05G348000	0
Pisum02G036200	Pisum05G347900	0
Pisum02G036400	Pisum05G347800	0
Pisum02G036500	Pisum05G347700	0
Pisum02G038500	Pisum05G346300	2e-86
Pisum02G039300	Pisum05G344800	1e-24
Pisum02G040400	Pisum05G344400	2e-175
Pisum02G075800	Pisum05G247400	0
Pisum02G077100	Pisum05G246100	6e-134
Pisum02G077900	Pisum05G245700	0
Pisum02G078400	Pisum05G244700	0
Pisum02G078800	Pisum05G244200	0
Pisum02G079000	Pisum05G183718	3e-85
Pisum02G079300	Pisum05G243600	0
Pisum02G079700	Pisum05G243200	0
Pisum02G080200	Pisum05G242700	0
Pisum02G080500	Pisum05G242600	0
Pisum02G081500	Pisum05G242500	0
Pisum02G082100	Pisum05G242400	2e-84
Pisum02G082500	Pisum05G241800	2e-14
Pisum02G083300	Pisum05G241500	8e-31
Pisum02G139365	Pisum05G139360	3e-46
Pisum02G017000	Pisum05G328500	0
Pisum02G017200	Pisum05G328300	0
Pisum02G017300	Pisum05G328200	1e-122
Pisum02G017500	Pisum05G328000	1e-87
Pisum02G017800	Pisum05G327900	0
Pisum02G017900	Pisum05G327800	4e-65
Pisum02G018600	Pisum05G326900	2e-126
Pisum02G019000	Pisum05G326100	0
Pisum02G019200	Pisum05G325000	3e-176
Pisum02G019600	Pisum05G324400	0
Pisum02G021300	Pisum05G323600	0
Pisum02G022700	Pisum05G321300	0
Pisum02G134600	Pisum05G271700	3e-136
Pisum02G134800	Pisum05G271600	3e-167
Pisum02G135500	Pisum05G271400	0
Pisum02G135600	Pisum05G271200	0
Pisum02G136400	Pisum05G270300	1e-53
Pisum02G137800	Pisum05G269500	0
Pisum02G137900	Pisum05G269300	0
Pisum02G138300	Pisum05G268800	6e-96
Pisum02G138700	Pisum05G268500	0
Pisum02G139300	Pisum05G268000	8e-147
Pisum02G139600	Pisum05G267200	0
Pisum02G125400	Pisum05G103300	0
Pisum02G125800	Pisum05G102400	0
Pisum02G126100	Pisum05G101700	1e-58
Pisum02G126300	Pisum05G101300	0
Pisum02G126500	Pisum05G100800	6e-85
Pisum02G126900	Pisum05G100200	4e-97
Pisum02G127000	Pisum05G100100	0
Pisum02G127400	Pisum05G100000	3e-149
Pisum02G127800	Pisum05G099900	0
Pisum02G128600	Pisum05G099100	6e-103
Pisum02G180739	Pisum05G187600	5e-43
Pisum02G297100	Pisum05G087900	2e-179
Pisum02G297600	Pisum05G087300	5e-71
Pisum02G297800	Pisum05G087200	6e-119
Pisum02G298100	Pisum05G086700	4e-18
Pisum02G298200	Pisum05G086200	3e-141
Pisum02G298400	Pisum05G085500	0
Pisum02G298600	Pisum05G084900	1e-168
Pisum02G298700	Pisum05G084500	9e-51
Pisum02G014800	Pisum05G320900	0
Pisum02G015100	Pisum05G320700	2e-148
Pisum02G015400	Pisum05G319700	0
Pisum02G015500	Pisum05G319500	5e-39
Pisum02G015600	Pisum05G319300	0
Pisum02G015800	Pisum05G318700	1e-34
Pisum02G016000	Pisum05G318400	0
Pisum02G016700	Pisum05G317600	0
Pisum02G197468	Pisum05G213900	4e-53
Pisum02G049900	Pisum05G213700	0
Pisum02G050400	Pisum05G212100	3e-166
Pisum02G050600	Pisum05G212000	0
Pisum02G051800	Pisum05G211300	0
Pisum02G052900	Pisum05G210900	0
Pisum02G053600	Pisum05G210300	0
Pisum02G055300	Pisum05G210100	9e-133
Pisum02G056700	Pisum05G208100	3e-150
Pisum02G180400	Pisum05G229000	3e-133
Pisum02G182300	Pisum05G227200	1e-111
Pisum02G184800	Pisum05G226200	3e-25
Pisum02G185000	Pisum05G226100	1e-92
Pisum02G185200	Pisum05G225200	0
Pisum02G186100	Pisum05G224200	3e-163
Pisum02G186200	Pisum05G224100	1e-148
Pisum02G045600	Pisum05G221500	0
Pisum02G045900	Pisum05G220000	5e-23
Pisum02G046200	Pisum05G219900	4e-104
Pisum02G046300	Pisum05G219700	0
Pisum02G046700	Pisum05G190623	0
Pisum02G047000	Pisum05G218200	0
Pisum02G083900	Pisum05G281400	7e-81
Pisum02G084000	Pisum05G280200	0
Pisum02G084200	Pisum05G279600	4e-86
Pisum02G084300	Pisum05G278500	6e-140
Pisum02G085600	Pisum05G277700	3e-91
Pisum02G086400	Pisum05G276900	0
Pisum02G276400	Pisum06G016800	3e-142
Pisum02G278100	Pisum06G017600	3e-80
Pisum02G278300	Pisum06G018000	4e-74
Pisum02G278400	Pisum06G018100	0
Pisum02G279400	Pisum06G018200	0
Pisum02G281700	Pisum06G019700	4e-173
Pisum02G284100	Pisum06G020800	6e-113
Pisum02G197646	Pisum06G021200	5e-162
Pisum02G285600	Pisum06G022000	2e-155
Pisum02G283000	Pisum07G223500	6e-75
Pisum02G189334	Pisum07G224500	0
Pisum02G190572	Pisum07G224600	2e-64
Pisum02G285000	Pisum07G225800	0
Pisum02G285500	Pisum07G226400	4e-146
Pisum02G286100	Pisum07G226700	1e-14
Pisum02G286200	Pisum07G227100	8e-22
Pisum02G286300	Pisum07G227400	6e-51
Pisum02G287900	Pisum07G228600	3e-35
Pisum02G288800	Pisum07G229500	4e-118
Pisum02G289500	Pisum07G229900	6e-28
Pisum02G290000	Pisum07G230200	6e-43
Pisum02G290200	Pisum07G230500	6e-84
Pisum02G290500	Pisum07G230600	1e-87
Pisum02G198100	Pisum07G191015	3e-78
Pisum02G198200	Pisum07G245500	0
Pisum02G198900	Pisum07G246300	2e-97
Pisum02G199600	Pisum07G246500	2e-161
Pisum02G200200	Pisum07G246600	6e-101
Pisum02G200400	Pisum07G246900	2e-83
Pisum02G200800	Pisum07G247000	3e-126
Pisum02G262500	Pisum07G269900	3e-124
Pisum02G262900	Pisum07G270900	4e-139
Pisum02G263500	Pisum07G189304	4e-157
Pisum02G264100	Pisum07G272000	0
Pisum02G264300	Pisum07G272100	3e-117
Pisum02G264400	Pisum07G272200	3e-111
Pisum02G264700	Pisum07G272900	0
Pisum02G211600	Pisum07G191015	3e-59
Pisum02G211900	Pisum07G245300	0
Pisum02G212600	Pisum07G244400	0
Pisum02G213300	Pisum07G244300	6e-129
Pisum02G214500	Pisum07G244100	0
Pisum02G214800	Pisum07G244000	0
Pisum02G215200	Pisum07G243900	0
Pisum02G215400	Pisum07G243600	5e-12
Pisum02G215500	Pisum07G243400	3e-64
Pisum02G216000	Pisum07G243300	8e-16
Pisum02G216300	Pisum07G243000	2e-64
Pisum02G216600	Pisum07G242300	2e-174
Pisum02G217100	Pisum07G242200	1e-45
Pisum02G217200	Pisum07G242100	0
Pisum02G316100	Pisum07G061000	5e-38
Pisum02G316200	Pisum07G060600	4e-39
Pisum02G316400	Pisum07G060000	0
Pisum02G317100	Pisum07G059600	0
Pisum02G317300	Pisum07G059300	3e-125
Pisum02G318700	Pisum07G057200	2e-60
Pisum02G318800	Pisum07G057000	0
Pisum02G318900	Pisum07G056700	0
Pisum02G319800	Pisum07G055500	5e-127
Pisum02G320100	Pisum07G055400	0
Pisum02G320700	Pisum07G054400	1e-38
Pisum02G321200	Pisum07G053100	0
Pisum02G321300	Pisum07G052400	5e-14
Pisum02G325400	Pisum07G266400	0
Pisum02G325600	Pisum07G266300	1e-86
Pisum02G325700	Pisum07G266200	0
Pisum02G326100	Pisum07G265900	0
Pisum02G326400	Pisum07G264700	5e-169
Pisum02G326900	Pisum07G263800	3e-107
Pisum02G265500	Pisum07G281300	2e-132
Pisum02G266200	Pisum07G281200	1e-54
Pisum02G266900	Pisum07G280200	2e-102
Pisum02G267100	Pisum07G279500	0
Pisum02G268000	Pisum07G278900	0
Pisum02G268400	Pisum07G278800	3e-58
Pisum03G305500	Pisum04G419600	0
Pisum03G306700	Pisum04G419700	1e-111
Pisum03G308200	Pisum04G420700	1e-127
Pisum03G309700	Pisum04G421500	1e-71
Pisum03G311400	Pisum04G422700	0
Pisum03G311500	Pisum04G423300	6e-27
Pisum03G311700	Pisum04G423800	3e-179
Pisum03G312000	Pisum04G424300	5e-89
Pisum03G313400	Pisum04G426200	0
Pisum03G058700	Pisum04G114400	0
Pisum03G186263	Pisum04G184248	4e-50
Pisum03G059000	Pisum04G114500	2e-35
Pisum03G060700	Pisum04G116300	8e-29
Pisum03G062200	Pisum04G117300	2e-126
Pisum03G062500	Pisum04G118200	0
Pisum03G063500	Pisum04G119600	2e-41
Pisum03G064600	Pisum04G120200	9e-44
Pisum03G041700	Pisum04G091800	0
Pisum03G042700	Pisum04G092000	0
Pisum03G044500	Pisum04G092100	0
Pisum03G045300	Pisum04G092200	3e-40
Pisum03G045600	Pisum04G092900	1e-41
Pisum03G048000	Pisum04G094600	0
Pisum03G048200	Pisum04G097000	0
Pisum03G182266	Pisum04G186864	6e-52
Pisum03G000600	Pisum04G393900	1e-14
Pisum03G000800	Pisum04G393700	0
Pisum03G000900	Pisum04G393400	0
Pisum03G002000	Pisum04G392300	2e-157
Pisum03G002200	Pisum04G391500	1e-87
Pisum03G002400	Pisum04G391100	3e-139
Pisum03G002700	Pisum04G389900	1e-157
Pisum03G002900	Pisum04G389800	8e-55
Pisum03G003000	Pisum04G389100	4e-88
Pisum03G003100	Pisum04G389000	2e-116
Pisum03G003400	Pisum04G388900	0
Pisum03G003500	Pisum04G388400	1e-29
Pisum03G003600	Pisum04G388000	0
Pisum03G004300	Pisum04G386800	8e-51
Pisum03G004600	Pisum04G386600	4e-53
Pisum03G004900	Pisum04G385900	0
Pisum03G005500	Pisum04G385800	0
Pisum03G005800	Pisum04G385000	3e-41
Pisum03G006000	Pisum04G384900	2e-96
Pisum03G006100	Pisum04G384400	2e-70
Pisum03G006200	Pisum04G384300	8e-31
Pisum03G006300	Pisum04G384000	7e-57
Pisum03G006600	Pisum04G383900	0
Pisum03G007000	Pisum04G383800	0
Pisum03G007400	Pisum04G383400	0
Pisum03G007800	Pisum04G382900	0
Pisum03G008000	Pisum04G381600	0
Pisum03G008600	Pisum04G184429	0
Pisum03G009100	Pisum04G380000	0
Pisum03G009900	Pisum04G379500	0
Pisum03G010400	Pisum04G377800	5e-47
Pisum03G010600	Pisum04G377600	0
Pisum03G011100	Pisum04G377200	0
Pisum03G011600	Pisum04G376400	4e-90
Pisum03G012200	Pisum04G375700	4e-153
Pisum03G215400	Pisum04G374900	3e-73
Pisum03G215800	Pisum04G374300	7e-107
Pisum03G215900	Pisum04G374000	0
Pisum03G216000	Pisum04G373900	2e-50
Pisum03G217500	Pisum04G373400	0
Pisum03G190165	Pisum04G190041	1e-34
Pisum03G217700	Pisum04G187111	0
Pisum03G217900	Pisum04G372500	0
Pisum03G218400	Pisum04G372200	0
Pisum03G218500	Pisum04G371900	5e-95
Pisum03G218700	Pisum04G371600	4e-153
Pisum03G218800	Pisum04G371300	0
Pisum03G219800	Pisum04G371000	0
Pisum03G220200	Pisum04G370400	2e-167
Pisum03G220300	Pisum04G370300	0
Pisum03G220400	Pisum04G370200	0
Pisum03G220600	Pisum04G370000	0
Pisum03G220800	Pisum04G369900	0
Pisum03G220900	Pisum04G369600	1e-49
Pisum03G221100	Pisum04G368500	0
Pisum03G222100	Pisum04G367800	0
Pisum03G222800	Pisum04G367500	2e-78
Pisum03G223500	Pisum04G367000	0
Pisum03G223700	Pisum04G366900	0
Pisum03G223900	Pisum04G366800	1e-142
Pisum03G224300	Pisum04G365800	5e-115
Pisum03G224600	Pisum04G365700	0
Pisum03G225000	Pisum04G364700	9e-111
Pisum03G225200	Pisum04G364500	0
Pisum03G225400	Pisum04G363300	1e-35
Pisum03G228600	Pisum04G360000	0
Pisum03G228900	Pisum04G359800	0
Pisum03G229000	Pisum04G359600	0
Pisum03G197031	Pisum04G181594	1e-13
Pisum03G230000	Pisum04G358000	0
Pisum03G230400	Pisum04G357500	0
Pisum03G230700	Pisum04G356300	7e-130
Pisum03G231200	Pisum04G356100	0
Pisum03G231300	Pisum04G354700	0
Pisum03G231500	Pisum04G354000	0
Pisum03G033800	Pisum04G114300	2e-28
Pisum03G034100	Pisum04G112000	1e-164
Pisum03G035000	Pisum04G111200	2e-167
Pisum03G035100	Pisum04G110500	0
Pisum03G035800	Pisum04G107200	7e-29
Pisum03G035900	Pisum04G107100	5e-168
Pisum03G036500	Pisum04G106500	6e-132
Pisum03G201100	Pisum04G439900	5e-32
Pisum03G201600	Pisum04G439800	0
Pisum03G201700	Pisum04G439700	0
Pisum03G202000	Pisum04G439200	1e-143
Pisum03G202900	Pisum04G437500	1e-156
Pisum03G203700	Pisum04G436400	9e-114
Pisum03G004200	Pisum05G150100	0
Pisum03G004300	Pisum05G150200	5e-39
Pisum03G004600	Pisum05G150900	6e-52
Pisum03G004900	Pisum05G151400	2e-168
Pisum03G005800	Pisum05G153200	8e-33
Pisum03G006100	Pisum05G154500	8e-64
Pisum03G006200	Pisum05G154800	9e-14
Pisum03G006700	Pisum05G155400	4e-111
Pisum03G007900	Pisum05G157000	7e-12
Pisum03G074000	Pisum05G454000	4e-18
Pisum03G074100	Pisum05G453800	6e-68
Pisum03G075200	Pisum05G453700	3e-21
Pisum03G075500	Pisum05G453600	6e-12
Pisum03G076000	Pisum05G453200	2e-102
Pisum03G076800	Pisum05G453100	1e-81
Pisum03G077000	Pisum05G452900	1e-112
Pisum03G077300	Pisum05G452200	2e-73
Pisum03G077900	Pisum05G451900	2e-18
Pisum03G079000	Pisum05G451200	3e-146
Pisum03G080400	Pisum05G450800	5e-12
Pisum03G080600	Pisum05G450500	8e-49
Pisum03G192137	Pisum05G449500	2e-58
Pisum03G082900	Pisum05G447900	3e-69
Pisum03G084000	Pisum05G447700	2e-83
Pisum03G084400	Pisum05G447100	2e-78
Pisum03G084600	Pisum05G446700	5e-33
Pisum03G084700	Pisum05G446600	1e-132
Pisum03G092800	Pisum05G495000	1e-142
Pisum03G093700	Pisum05G494500	1e-78
Pisum03G094400	Pisum05G494100	2e-17
Pisum03G094800	Pisum05G493800	0
Pisum03G095700	Pisum05G492900	5e-126
Pisum03G097100	Pisum05G490900	4e-31
Pisum03G097400	Pisum05G489100	3e-66
Pisum03G097600	Pisum05G488700	9e-105
Pisum03G097700	Pisum05G488600	4e-99
Pisum03G099200	Pisum05G487500	3e-79
Pisum03G100500	Pisum05G486900	4e-109
Pisum03G069600	Pisum05G458900	5e-15
Pisum03G069900	Pisum05G458800	1e-91
Pisum03G070000	Pisum05G458300	0
Pisum03G070700	Pisum05G457600	0
Pisum03G072600	Pisum05G456200	2e-96
Pisum03G110720	Pisum05G456000	3e-152
Pisum03G073600	Pisum05G455800	0
Pisum03G285500	Pisum05G245800	5e-74
Pisum03G286200	Pisum05G245500	1e-161
Pisum03G287000	Pisum05G244100	1e-164
Pisum03G287200	Pisum05G243500	0
Pisum03G288500	Pisum05G243200	0
Pisum03G289600	Pisum05G242700	1e-112
Pisum03G289800	Pisum05G242500	0
Pisum03G012600	Pisum06G235000	0
Pisum03G013900	Pisum06G235100	6e-176
Pisum03G014200	Pisum06G235800	0
Pisum03G015100	Pisum06G236000	0
Pisum03G015400	Pisum06G236500	9e-108
Pisum03G015500	Pisum06G236900	0
Pisum03G015700	Pisum06G238000	0
Pisum03G015800	Pisum06G238200	0
Pisum03G016100	Pisum06G238900	4e-63
Pisum03G016300	Pisum06G239000	0
Pisum03G016700	Pisum06G239200	0
Pisum03G016800	Pisum06G239400	0
Pisum03G017000	Pisum06G239600	3e-130
Pisum03G017200	Pisum06G239900	5e-143
Pisum03G017400	Pisum06G240400	2e-142
Pisum03G017600	Pisum06G240600	0
Pisum03G017700	Pisum06G240700	5e-51
Pisum03G018100	Pisum06G241000	7e-106
Pisum03G018300	Pisum06G241300	2e-59
Pisum03G018800	Pisum06G241900	8e-62
Pisum03G019000	Pisum06G242500	2e-44
Pisum03G189372	Pisum06G242600	3e-118
Pisum03G019100	Pisum06G242700	0
Pisum03G021600	Pisum06G243800	7e-156
Pisum03G196633	Pisum06G244200	0
Pisum03G022000	Pisum06G244300	2e-83
Pisum03G022100	Pisum06G244500	1e-67
Pisum03G022400	Pisum06G244600	0
Pisum03G023700	Pisum06G245600	0
Pisum03G023900	Pisum06G245800	0
Pisum03G024100	Pisum06G245900	0
Pisum03G024600	Pisum06G246400	0
Pisum03G026800	Pisum06G247400	0
Pisum03G027000	Pisum06G248000	1e-121
Pisum03G027600	Pisum06G248900	1e-136
Pisum03G027900	Pisum06G249500	8e-146
Pisum03G192436	Pisum06G249600	2e-46
Pisum03G028300	Pisum06G250000	0
Pisum03G028500	Pisum06G250400	0
Pisum03G028600	Pisum06G250500	8e-116
Pisum03G029100	Pisum06G250700	0
Pisum03G029500	Pisum06G250900	0
Pisum03G029700	Pisum06G251900	4e-127
Pisum03G030100	Pisum06G252400	5e-49
Pisum03G031800	Pisum06G252800	0
Pisum03G032000	Pisum06G253100	4e-71
Pisum03G032400	Pisum06G253200	4e-41
Pisum03G032600	Pisum06G253400	3e-116
Pisum03G041300	Pisum06G196911	4e-50
Pisum03G041600	Pisum06G259800	0
Pisum03G041700	Pisum06G260000	0
Pisum03G041900	Pisum06G260500	1e-29
Pisum03G042300	Pisum06G261400	4e-73
Pisum03G042500	Pisum06G261800	9e-123
Pisum03G042600	Pisum06G262000	0
Pisum03G042700	Pisum06G262200	0
Pisum03G043100	Pisum06G262800	3e-25
Pisum03G043400	Pisum06G263300	0
Pisum03G043900	Pisum06G263500	0
Pisum03G044000	Pisum06G263800	9e-131
Pisum03G044300	Pisum06G264400	1e-121
Pisum03G044500	Pisum06G265300	0
Pisum03G045300	Pisum06G266300	5e-62
Pisum03G045700	Pisum06G183147	0
Pisum03G047400	Pisum06G267200	3e-98
Pisum03G048100	Pisum06G267500	0
Pisum03G049100	Pisum06G268100	0
Pisum03G049200	Pisum06G268200	0
Pisum03G049900	Pisum06G268400	2e-135
Pisum03G050300	Pisum06G270500	7e-20
Pisum03G050600	Pisum06G270600	0
Pisum03G051500	Pisum06G271600	0
Pisum03G051700	Pisum06G272100	2e-85
Pisum03G052200	Pisum06G272200	2e-146
Pisum03G052800	Pisum06G272500	2e-52
Pisum03G052900	Pisum06G272700	2e-54
Pisum03G053000	Pisum06G272800	0
Pisum03G053300	Pisum06G273700	2e-82
Pisum03G054000	Pisum06G273900	4e-62
Pisum03G054200	Pisum06G274100	0
Pisum03G054300	Pisum06G274400	0
Pisum03G054500	Pisum06G274700	6e-88
Pisum03G054600	Pisum06G275200	3e-39
Pisum03G055100	Pisum06G275500	5e-30
Pisum03G055500	Pisum06G276000	6e-73
Pisum03G055800	Pisum06G276200	2e-124
Pisum03G056100	Pisum06G276900	0
Pisum03G057100	Pisum06G277400	1e-45
Pisum03G057300	Pisum06G277500	3e-31
Pisum03G058200	Pisum06G278900	0
Pisum03G058300	Pisum06G280100	4e-72
Pisum03G192439	Pisum06G280200	5e-73
Pisum03G061300	Pisum06G281200	3e-160
Pisum03G120800	Pisum06G104800	4e-63
Pisum03G121200	Pisum06G105500	0
Pisum03G121300	Pisum06G105700	0
Pisum03G121400	Pisum06G105800	8e-86
Pisum03G121500	Pisum06G106000	3e-102
Pisum03G122600	Pisum06G107000	2e-176
Pisum03G122700	Pisum06G107500	0
Pisum03G122800	Pisum06G107700	2e-28
Pisum03G123200	Pisum06G108500	4e-45
Pisum03G123400	Pisum06G108700	1e-24
Pisum03G123600	Pisum06G108800	0
Pisum03G123700	Pisum06G108900	7e-66
Pisum03G124600	Pisum06G109300	1e-116
Pisum03G126300	Pisum06G109900	0
Pisum03G126400	Pisum06G110000	1e-140
Pisum03G126800	Pisum06G110300	1e-178
Pisum03G127000	Pisum06G110900	4e-65
Pisum03G127600	Pisum06G111600	6e-108
Pisum03G127700	Pisum06G112000	7e-123
Pisum03G127800	Pisum06G112100	0
Pisum03G128500	Pisum06G112300	0
Pisum03G129300	Pisum06G113100	6e-61
Pisum03G130400	Pisum06G114300	0
Pisum03G131300	Pisum06G114700	0
Pisum03G132200	Pisum06G115400	9e-75
Pisum03G034100	Pisum06G253500	0
Pisum03G034700	Pisum06G254000	3e-75
Pisum03G035100	Pisum06G254300	0
Pisum03G035300	Pisum06G254700	0
Pisum03G035400	Pisum06G254800	0
Pisum03G035600	Pisum06G254900	6e-119
Pisum03G035900	Pisum06G255100	0
Pisum03G036300	Pisum06G256400	5e-115
Pisum03G192711	Pisum06G258000	3e-50
Pisum03G038000	Pisum06G258700	0
Pisum03G063200	Pisum06G281700	0
Pisum03G063400	Pisum06G281800	9e-55
Pisum03G064200	Pisum06G282000	2e-36
Pisum03G064800	Pisum06G282500	0
Pisum03G182593	Pisum06G183780	2e-39
Pisum03G065200	Pisum06G282700	1e-81
Pisum03G190951	Pisum06G283000	1e-76
Pisum03G065900	Pisum06G283300	2e-178
Pisum03G066000	Pisum06G283400	4e-178
Pisum03G095100	Pisum06G307200	1e-112
Pisum03G095300	Pisum06G307300	0
Pisum03G095800	Pisum06G308000	0
Pisum03G096400	Pisum06G309600	4e-148
Pisum03G097000	Pisum06G310400	4e-171
Pisum03G109860	Pisum06G109838	0
Pisum03G098900	Pisum06G312900	9e-92
Pisum03G097600	Pisum06G129800	3e-141
Pisum03G098500	Pisum06G130100	3e-57
Pisum03G098900	Pisum06G130400	0
Pisum03G099200	Pisum06G130600	0
Pisum03G099400	Pisum06G130700	9e-96
Pisum03G099600	Pisum06G130900	3e-83
Pisum03G354400	Pisum06G407300	0
Pisum03G355000	Pisum06G407600	0
Pisum03G355200	Pisum06G407700	2e-57
Pisum03G355400	Pisum06G408200	9e-151
Pisum03G355600	Pisum06G408400	3e-44
Pisum03G356400	Pisum06G409200	0
Pisum03G101700	Pisum06G124500	4e-79
Pisum03G102000	Pisum06G126200	0
Pisum03G102100	Pisum06G126300	0
Pisum03G102200	Pisum06G126400	8e-43
Pisum03G102900	Pisum06G127500	0
Pisum03G103200	Pisum06G127800	2e-81
Pisum03G070100	Pisum06G155700	2e-80
Pisum03G070200	Pisum06G155600	3e-175
Pisum03G070500	Pisum06G155300	0
Pisum03G071100	Pisum06G154800	0
Pisum03G071200	Pisum06G153900	5e-139
Pisum03G071400	Pisum06G153200	8e-45
Pisum03G071900	Pisum06G152900	5e-125
Pisum03G072600	Pisum06G152000	6e-76
Pisum03G072900	Pisum06G151900	0
Pisum03G074100	Pisum06G191787	3e-115
Pisum03G074300	Pisum06G151000	2e-56
Pisum03G074400	Pisum06G150800	1e-60
Pisum03G074900	Pisum06G150000	5e-148
Pisum03G075000	Pisum06G149800	5e-83
Pisum03G075200	Pisum06G149700	2e-57
Pisum03G075400	Pisum06G149600	4e-117
Pisum03G075500	Pisum06G149400	2e-44
Pisum03G076600	Pisum06G148900	0
Pisum03G078200	Pisum06G148100	0
Pisum03G078300	Pisum06G147900	9e-97
Pisum03G078400	Pisum06G147700	9e-177
Pisum03G078500	Pisum06G147600	2e-44
Pisum03G079300	Pisum06G147000	2e-80
Pisum03G080500	Pisum06G146700	0
Pisum03G080700	Pisum06G146500	0
Pisum03G081200	Pisum06G145900	2e-25
Pisum03G192137	Pisum06G145800	4e-68
Pisum03G082000	Pisum06G145600	1e-41
Pisum03G082100	Pisum06G145300	6e-139
Pisum03G082300	Pisum06G144600	0
Pisum03G083100	Pisum06G144400	5e-105
Pisum03G083800	Pisum06G144200	5e-31
Pisum03G083900	Pisum06G143800	6e-139
Pisum03G084300	Pisum06G143600	0
Pisum03G084400	Pisum06G143100	0
Pisum03G085100	Pisum06G142700	0
Pisum03G085900	Pisum06G142500	4e-179
Pisum03G086200	Pisum06G142000	0
Pisum03G086300	Pisum06G141900	7e-140
Pisum03G086600	Pisum06G141100	8e-46
Pisum03G087100	Pisum06G141000	6e-87
Pisum03G087200	Pisum06G140800	0
Pisum03G087300	Pisum06G140700	4e-36
Pisum03G088200	Pisum06G140000	0
Pisum03G184855	Pisum06G139900	0
Pisum03G088800	Pisum06G139700	6e-105
Pisum03G090000	Pisum06G139400	0
Pisum03G090100	Pisum06G138800	0
Pisum03G091200	Pisum06G138000	2e-127
Pisum03G092100	Pisum06G137700	0
Pisum03G092600	Pisum06G137500	2e-30
Pisum03G092800	Pisum06G137400	0
Pisum03G093400	Pisum06G136300	0
Pisum03G093800	Pisum06G135700	0
Pisum03G094100	Pisum06G135400	2e-91
Pisum03G094400	Pisum06G135000	2e-16
Pisum03G094500	Pisum06G134900	3e-11
Pisum03G094600	Pisum06G134600	2e-54
Pisum03G094800	Pisum06G134300	0
Pisum03G095000	Pisum06G134100	0
Pisum03G095100	Pisum06G133800	0
Pisum03G095200	Pisum06G133700	0
Pisum03G095300	Pisum06G133600	0
Pisum03G095500	Pisum06G133400	5e-45
Pisum03G095800	Pisum06G133100	0
Pisum03G096100	Pisum06G132700	4e-152
Pisum03G096400	Pisum06G132300	2e-155
Pisum03G096900	Pisum06G131800	7e-56
Pisum03G098500	Pisum06G130100	3e-57
Pisum03G100300	Pisum06G128900	0
Pisum03G100900	Pisum06G128300	2e-151
Pisum03G101300	Pisum06G128100	0
Pisum03G102200	Pisum06G126400	8e-43
Pisum03G103700	Pisum06G124900	6e-53
Pisum03G104300	Pisum06G186680	2e-39
Pisum03G105100	Pisum06G123200	0
Pisum03G105600	Pisum06G122400	0
Pisum03G106400	Pisum06G122200	3e-84
Pisum03G106700	Pisum06G122000	0
Pisum03G107700	Pisum06G121700	0
Pisum03G107800	Pisum06G121300	0
Pisum03G107900	Pisum06G121200	0
Pisum03G108000	Pisum06G121000	2e-173
Pisum03G109300	Pisum06G120700	0
Pisum03G110100	Pisum06G120000	0
Pisum03G110700	Pisum06G119600	0
Pisum03G111500	Pisum06G111265	3e-38
Pisum03G136123	Pisum06G171656	0
Pisum03G082100	Pisum06G299700	3e-98
Pisum03G082500	Pisum06G299400	0
Pisum03G082900	Pisum06G299200	1e-59
Pisum03G083900	Pisum06G297100	4e-75
Pisum03G084400	Pisum06G297000	1e-122
Pisum03G085100	Pisum06G296600	0
Pisum03G085900	Pisum06G295600	3e-115
Pisum03G086200	Pisum06G295500	0
Pisum03G142500	Pisum06G180100	6e-76
Pisum03G142600	Pisum06G180000	4e-145
Pisum03G143200	Pisum06G179500	9e-75
Pisum03G143300	Pisum06G179300	6e-148
Pisum03G143400	Pisum06G178500	0
Pisum03G143600	Pisum06G177800	3e-167
Pisum03G143900	Pisum06G177500	0
Pisum03G146000	Pisum06G176700	0
Pisum03G146400	Pisum06G176000	0
Pisum03G146500	Pisum06G175900	0
Pisum03G146700	Pisum06G175800	0
Pisum03G146900	Pisum06G175500	8e-137
Pisum03G147000	Pisum06G174700	0
Pisum03G148400	Pisum06G174300	0
Pisum03G133600	Pisum06G286300	3e-156
Pisum03G134200	Pisum06G285800	0
Pisum03G134300	Pisum06G285700	1e-102
Pisum03G134700	Pisum06G285000	0
Pisum03G135200	Pisum06G284600	0
Pisum03G135300	Pisum06G284400	0
Pisum03G055400	Pisum06G255000	2e-161
Pisum03G055500	Pisum06G254800	0
Pisum03G056300	Pisum06G253800	4e-135
Pisum03G056900	Pisum06G253400	4e-121
Pisum03G058000	Pisum06G252900	1e-100
Pisum03G061300	Pisum06G252000	0
Pisum03G062300	Pisum06G251600	1e-120
Pisum03G116800	Pisum06G224700	0
Pisum03G116900	Pisum06G223800	0
Pisum03G117400	Pisum06G223500	1e-90
Pisum03G117700	Pisum06G222400	7e-165
Pisum03G117800	Pisum06G222300	0
Pisum03G119300	Pisum06G222000	4e-83
Pisum03G074100	Pisum07G300000	3e-80
Pisum03G075200	Pisum07G300300	3e-28
Pisum03G075500	Pisum07G300400	1e-18
Pisum03G076000	Pisum07G300800	9e-115
Pisum03G076800	Pisum07G301200	2e-70
Pisum03G187196	Pisum07G301600	0
Pisum03G077300	Pisum07G301700	2e-67
Pisum03G079000	Pisum07G302500	3e-142
Pisum03G079200	Pisum07G302700	0
Pisum03G080700	Pisum07G303000	0
Pisum03G192137	Pisum07G304200	7e-60
Pisum03G289200	Pisum07G382300	1e-108
Pisum03G289500	Pisum07G382500	2e-178
Pisum03G289700	Pisum07G382700	0
Pisum03G190755	Pisum07G382900	3e-158
Pisum03G289800	Pisum07G185990	3e-160
Pisum03G291200	Pisum07G383200	2e-104
Pisum03G291600	Pisum07G383900	1e-26
Pisum03G263600	Pisum07G432500	4e-127
Pisum03G265000	Pisum07G433100	2e-53
Pisum03G266200	Pisum07G434200	0
Pisum03G266400	Pisum07G434300	0
Pisum03G266900	Pisum07G434600	0
Pisum03G267400	Pisum07G435100	0
Pisum03G257100	Pisum07G426700	3e-84
Pisum03G258000	Pisum07G428000	0
Pisum03G259300	Pisum07G428400	0
Pisum03G259600	Pisum07G428600	0
Pisum03G260000	Pisum07G428800	0
Pisum03G260900	Pisum07G431900	1e-118
Pisum03G251200	Pisum07G113573	8e-154
Pisum03G251600	Pisum07G441000	0
Pisum03G252100	Pisum07G440400	4e-138
Pisum03G252200	Pisum07G440300	6e-82
Pisum03G253100	Pisum07G440100	0
Pisum03G253400	Pisum07G439900	4e-147
Pisum03G253600	Pisum07G439800	0
Pisum03G253800	Pisum07G438800	3e-60
Pisum03G254100	Pisum07G438000	9e-44
Pisum03G254600	Pisum07G437600	0
Pisum03G255300	Pisum07G437000	0
Pisum03G255800	Pisum07G436900	2e-85
Pisum03G256000	Pisum07G436800	7e-102
Pisum03G256100	Pisum07G436600	1e-112
Pisum03G256200	Pisum07G436500	0
Pisum03G256800	Pisum07G436000	0
Pisum03G268400	Pisum07G426200	0
Pisum03G269000	Pisum07G425100	6e-58
Pisum03G271000	Pisum07G424100	2e-164
Pisum03G271400	Pisum07G423800	0
Pisum03G271600	Pisum07G423500	9e-31
Pisum03G271700	Pisum07G423300	7e-24
Pisum03G272100	Pisum07G423100	0
Pisum03G272700	Pisum07G423000	2e-91
Pisum03G273100	Pisum07G422900	2e-98
Pisum03G273200	Pisum07G422700	1e-84
Pisum03G273300	Pisum07G422600	2e-28
Pisum03G273600	Pisum07G422400	3e-55
Pisum03G242800	Pisum07G407200	8e-28
Pisum03G243100	Pisum07G406400	0
Pisum03G244000	Pisum07G406100	5e-34
Pisum03G245500	Pisum07G405000	0
Pisum03G246200	Pisum07G404700	3e-144
Pisum03G246600	Pisum07G404600	0
Pisum03G246700	Pisum07G404500	6e-77
Pisum03G246800	Pisum07G404400	0
Pisum03G248300	Pisum07G403100	0
Pisum03G249400	Pisum07G403000	2e-89
Pisum03G096400	Pisum07G396700	4e-123
Pisum03G097000	Pisum07G395900	8e-170
Pisum03G097400	Pisum07G394400	3e-63
Pisum03G097600	Pisum07G394200	5e-114
Pisum03G099000	Pisum07G392100	7e-165
Pisum03G099200	Pisum07G391000	6e-156
Pisum03G100500	Pisum07G390200	2e-109
Pisum04G326600	Pisum04G131345	1e-57
Pisum04G131383	Pisum04G131533	0
Pisum04G327300	Pisum04G131454	0
Pisum04G131450	Pisum04G131493	0
Pisum04G328300	Pisum04G131517	0
Pisum04G131464	Pisum04G131521	0
Pisum04G131360	Pisum04G131532	0
Pisum04G079800	Pisum04G411200	0
Pisum04G080000	Pisum04G410500	0
Pisum04G081000	Pisum04G408700	7e-23
Pisum04G081700	Pisum04G408000	0
Pisum04G081900	Pisum04G407900	1e-30
Pisum04G082200	Pisum04G407800	0
Pisum04G083400	Pisum04G405700	3e-44
Pisum04G084000	Pisum04G404200	1e-28
Pisum04G084200	Pisum04G403400	1e-51
Pisum04G084500	Pisum04G402200	7e-56
Pisum04G084700	Pisum04G401400	7e-47
Pisum04G086300	Pisum04G400000	8e-177
Pisum04G086700	Pisum04G398800	0
Pisum04G087000	Pisum04G398200	0
Pisum04G087300	Pisum04G398000	4e-65
Pisum04G168500	Pisum04G308000	1e-164
Pisum04G169200	Pisum04G307400	2e-111
Pisum04G170200	Pisum04G306300	7e-57
Pisum04G170300	Pisum04G306200	2e-175
Pisum04G170500	Pisum04G305700	0
Pisum04G171300	Pisum04G305600	4e-161
Pisum04G172800	Pisum04G303100	0
Pisum04G173500	Pisum04G302000	3e-69
Pisum04G404600	Pisum05G514400	0
Pisum04G404700	Pisum05G514600	2e-79
Pisum04G404800	Pisum05G514700	4e-128
Pisum04G405600	Pisum05G515000	2e-167
Pisum04G406000	Pisum05G515200	4e-97
Pisum04G406200	Pisum05G515400	0
Pisum04G406500	Pisum05G515600	0
Pisum04G407800	Pisum05G516000	0
Pisum04G407900	Pisum05G516200	5e-31
Pisum04G408000	Pisum05G516300	0
Pisum04G408100	Pisum05G516400	0
Pisum04G408700	Pisum05G516800	0
Pisum04G409200	Pisum05G517300	0
Pisum04G409500	Pisum05G519200	3e-148
Pisum04G410400	Pisum05G519600	1e-65
Pisum04G410600	Pisum05G519700	0
Pisum04G411200	Pisum05G520000	0
Pisum04G411800	Pisum05G520700	0
Pisum04G411900	Pisum05G521000	4e-75
Pisum04G412100	Pisum05G521200	0
Pisum04G412600	Pisum05G521300	4e-111
Pisum04G413000	Pisum05G521600	0
Pisum04G413900	Pisum05G521900	9e-90
Pisum04G415000	Pisum05G522200	6e-100
Pisum04G415500	Pisum05G522400	0
Pisum04G415800	Pisum05G523100	0
Pisum04G415900	Pisum05G523400	0
Pisum04G416300	Pisum05G523800	9e-77
Pisum04G416700	Pisum05G524000	1e-73
Pisum04G417100	Pisum05G524400	6e-75
Pisum04G417200	Pisum05G524900	0
Pisum04G417600	Pisum05G525000	0
Pisum04G418100	Pisum05G525400	2e-34
Pisum04G418300	Pisum05G525700	0
Pisum04G174600	Pisum05G222000	4e-80
Pisum04G174900	Pisum05G222500	0
Pisum04G175000	Pisum05G222800	2e-25
Pisum04G175100	Pisum05G223000	2e-160
Pisum04G176000	Pisum05G223400	9e-58
Pisum04G176100	Pisum05G223500	0
Pisum04G177500	Pisum05G224200	0
Pisum04G177700	Pisum05G224500	0
Pisum04G178000	Pisum05G225500	2e-101
Pisum04G178100	Pisum05G225900	0
Pisum04G178200	Pisum05G226000	0
Pisum04G178500	Pisum05G226400	2e-111
Pisum04G179000	Pisum05G227100	4e-179
Pisum04G179200	Pisum05G227200	3e-175
Pisum04G179800	Pisum05G227800	0
Pisum04G180000	Pisum05G228000	9e-134
Pisum04G180900	Pisum05G228400	0
Pisum04G181300	Pisum05G229100	4e-84
Pisum04G181500	Pisum05G229300	2e-128
Pisum04G182000	Pisum05G229600	5e-64
Pisum04G182200	Pisum05G229900	0
Pisum04G182900	Pisum05G231000	4e-170
Pisum04G183400	Pisum05G231100	0
Pisum04G183600	Pisum05G231400	0
Pisum04G183700	Pisum05G231700	1e-139
Pisum04G184400	Pisum05G232700	1e-101
Pisum04G184600	Pisum05G232800	7e-136
Pisum04G184900	Pisum05G233100	0
Pisum04G208600	Pisum05G236800	1e-107
Pisum04G208700	Pisum05G236900	6e-135
Pisum04G208800	Pisum05G237000	0
Pisum04G209000	Pisum05G237200	1e-111
Pisum04G209400	Pisum05G237300	0
Pisum04G210300	Pisum05G237700	3e-179
Pisum04G210400	Pisum05G237800	2e-104
Pisum04G211000	Pisum05G238000	5e-173
Pisum04G211100	Pisum05G238100	9e-63
Pisum04G211300	Pisum05G238200	0
Pisum04G211900	Pisum05G238300	8e-111
Pisum04G212100	Pisum05G238400	6e-57
Pisum04G212300	Pisum05G238700	0
Pisum04G213800	Pisum05G239500	0
Pisum04G213900	Pisum05G239600	2e-163
Pisum04G214300	Pisum05G239700	0
Pisum04G215100	Pisum05G240100	0
Pisum04G215800	Pisum05G240700	0
Pisum04G224300	Pisum05G089500	0
Pisum04G224900	Pisum05G090500	0
Pisum04G226100	Pisum05G091200	3e-102
Pisum04G226700	Pisum05G091700	3e-115
Pisum04G227000	Pisum05G091900	1e-163
Pisum04G228400	Pisum05G092000	0
Pisum04G228500	Pisum05G092100	0
Pisum04G166900	Pisum05G353200	2e-51
Pisum04G167000	Pisum05G353300	2e-30
Pisum04G167100	Pisum05G353400	2e-132
Pisum04G167600	Pisum05G353600	7e-122
Pisum04G168200	Pisum05G189613	9e-156
Pisum04G192523	Pisum05G184829	2e-133
Pisum04G416500	Pisum05G043700	0
Pisum04G417200	Pisum05G044200	0
Pisum04G417900	Pisum05G044400	2e-53
Pisum04G418000	Pisum05G044500	0
Pisum04G418300	Pisum05G045200	0
Pisum04G418400	Pisum05G045400	2e-79
Pisum04G381600	Pisum05G156200	0
Pisum04G384300	Pisum05G154800	3e-12
Pisum04G384400	Pisum05G154500	1e-50
Pisum04G385000	Pisum05G153200	4e-65
Pisum04G385300	Pisum05G153000	4e-48
Pisum04G385900	Pisum05G151400	1e-163
Pisum04G386600	Pisum05G150900	4e-47
Pisum04G386700	Pisum05G150500	7e-51
Pisum04G386800	Pisum05G150200	1e-38
Pisum04G387100	Pisum05G149600	4e-15
Pisum04G387600	Pisum05G148800	5e-46
Pisum04G388400	Pisum05G148300	3e-35
Pisum04G389000	Pisum05G147700	5e-71
Pisum04G390000	Pisum05G147300	9e-141
Pisum04G391700	Pisum05G146200	6e-49
Pisum04G391800	Pisum05G146100	0
PsTCP10	PsTCP14	2e-67
Pisum04G159800	Pisum05G362700	7e-64
Pisum04G160600	Pisum05G361500	4e-116
Pisum04G161200	Pisum05G360900	0
Pisum04G161600	Pisum05G359400	3e-68
Pisum04G161800	Pisum05G359200	2e-118
Pisum04G161900	Pisum05G359100	0
Pisum04G162800	Pisum05G358600	0
Pisum04G163100	Pisum05G358500	2e-113
Pisum04G163500	Pisum05G358100	0
Pisum04G163600	Pisum05G358000	8e-138
Pisum04G258100	Pisum05G023100	2e-129
Pisum04G259400	Pisum05G022700	1e-26
Pisum04G260300	Pisum05G021700	2e-122
Pisum04G261000	Pisum05G021000	1e-18
Pisum04G261800	Pisum05G019900	6e-16
Pisum04G263300	Pisum05G018000	3e-153
Pisum04G263800	Pisum05G017500	1e-34
Pisum04G264800	Pisum05G016000	0
Pisum04G265300	Pisum05G015500	0
Pisum04G265700	Pisum05G015100	1e-56
Pisum04G185700	Pisum05G275900	0
Pisum04G185900	Pisum05G275500	0
Pisum04G186100	Pisum05G275200	0
Pisum04G187800	Pisum05G272900	0
Pisum04G188500	Pisum05G272600	7e-57
Pisum04G188900	Pisum05G272500	0
Pisum04G189000	Pisum05G272300	0
Pisum04G189400	Pisum05G271800	0
Pisum04G341500	Pisum05G181924	0
Pisum04G342700	Pisum05G389800	2e-103
Pisum04G130165	Pisum05G142206	0
Pisum04G344200	Pisum05G388700	2e-29
Pisum04G345000	Pisum05G387800	0
Pisum04G345400	Pisum05G387700	0
Pisum04G345800	Pisum05G387000	0
Pisum04G345900	Pisum05G386700	5e-81
Pisum04G138900	Pisum05G538800	0
Pisum04G106027	Pisum05G106031	0
Pisum04G140300	Pisum05G537100	9e-44
Pisum04G141000	Pisum05G536900	6e-16
Pisum04G141300	Pisum05G536600	5e-77
Pisum04G143600	Pisum05G535300	2e-81
Pisum04G143900	Pisum05G534900	3e-12
Pisum04G144200	Pisum05G534500	5e-93
Pisum04G249900	Pisum05G029700	1e-57
Pisum04G251100	Pisum05G029400	5e-48
Pisum04G251600	Pisum05G029200	0
Pisum04G251900	Pisum05G026600	3e-173
Pisum04G253100	Pisum05G025600	5e-45
Pisum04G253400	Pisum05G025200	3e-140
Pisum04G254900	Pisum05G024000	3e-91
Pisum04G295600	Pisum05G226100	2e-70
Pisum04G296000	Pisum05G225200	0
Pisum04G296700	Pisum05G224100	1e-144
Pisum04G297100	Pisum05G224000	0
Pisum04G298700	Pisum05G223500	0
Pisum04G298800	Pisum05G223400	5e-39
Pisum04G300300	Pisum05G221900	1e-137
Pisum04G139100	Pisum05G068900	0
Pisum04G140600	Pisum05G068300	0
Pisum04G140700	Pisum05G068100	1e-50
Pisum04G141300	Pisum05G068000	1e-71
Pisum04G141400	Pisum05G067600	1e-79
Pisum04G142800	Pisum05G067200	0
Pisum04G444500	Pisum06G350600	0
Pisum04G445000	Pisum06G352900	1e-48
Pisum04G445300	Pisum06G353300	6e-57
Pisum04G445400	Pisum06G353400	3e-132
Pisum04G445700	Pisum06G353900	0
Pisum04G446200	Pisum06G354900	2e-162
Pisum04G446400	Pisum06G356400	0
Pisum04G446500	Pisum06G356800	0
Pisum04G446600	Pisum06G357000	2e-78
Pisum04G447000	Pisum06G358200	0
Pisum04G447400	Pisum06G359700	2e-94
Pisum04G448500	Pisum06G361000	1e-42
Pisum04G448800	Pisum06G361200	0
Pisum04G449200	Pisum06G363500	7e-175
Pisum04G449600	Pisum06G365800	4e-142
Pisum04G449700	Pisum06G366000	1e-33
Pisum04G450000	Pisum06G367600	5e-19
Pisum04G450200	Pisum06G367800	0
Pisum04G450600	Pisum06G369100	2e-117
Pisum04G354800	Pisum06G345700	1e-76
Pisum04G355200	Pisum06G345300	1e-69
Pisum04G355700	Pisum06G345100	0
Pisum04G356300	Pisum06G344700	4e-60
PsTCP13	PsTCP19	2e-67
Pisum04G358400	Pisum06G343200	2e-36
Pisum04G359900	Pisum06G341400	8e-121
Pisum04G360400	Pisum06G340400	0
Pisum04G243500	Pisum06G015300	1e-148
Pisum04G244300	Pisum06G014400	3e-81
Pisum04G245900	Pisum06G013700	7e-174
Pisum04G246200	Pisum06G012900	7e-92
Pisum04G247400	Pisum06G012400	8e-100
Pisum04G117854	Pisum06G012000	0
Pisum04G250300	Pisum06G010900	4e-86
Pisum04G138992	Pisum06G144278	0
Pisum04G139700	Pisum07G452000	7e-38
Pisum04G140300	Pisum07G451900	8e-49
Pisum04G140500	Pisum07G451700	3e-26
Pisum04G140700	Pisum07G451500	5e-53
Pisum04G141000	Pisum07G451300	1e-17
Pisum04G141300	Pisum07G451100	6e-77
Pisum04G143600	Pisum07G450400	6e-82
Pisum04G143900	Pisum07G450100	3e-23
Pisum04G144700	Pisum07G449700	2e-29
Pisum04G371100	Pisum07G063800	0
Pisum04G371500	Pisum07G061700	1e-71
Pisum04G371900	Pisum07G061500	4e-46
Pisum04G372900	Pisum07G060000	0
Pisum04G373200	Pisum07G059600	0
Pisum04G374300	Pisum07G058600	2e-42
Pisum04G375100	Pisum07G057300	1e-28
Pisum04G375500	Pisum07G057100	1e-114
Pisum04G036000	Pisum07G118732	5e-107
Pisum04G036500	Pisum07G171010	5e-115
Pisum04G036700	Pisum07G081900	0
Pisum04G038500	Pisum07G157576	5e-113
Pisum04G039100	Pisum07G125460	4e-114
Pisum04G039700	Pisum07G120633	5e-115
Pisum04G230600	Pisum07G227100	3e-27
Pisum04G230900	Pisum07G226700	9e-14
Pisum04G231100	Pisum07G226400	4e-146
Pisum04G232300	Pisum07G225800	0
Pisum04G232700	Pisum07G225400	0
Pisum04G233000	Pisum07G224500	0
[truncated: 713 more rows]

## Sheet: S3
Supplementary Table 3 Detailed information on RNA sequencing data of samples under salt stress.
Samle	Raw reads	Clean reads	Q20 (%)	Q30 (%)	GC (%)	Mapped reads	Mapped ratio
T0_1	45191390	45191288	0.985886	0.96083	0.434893	22595644	0.9777
T0_2	53955180	53955076	0.988589	0.967269	0.434881	26977538	0.9798
T0_3	55812116	55812080	0.990022	0.971066	0.43467	27906040	0.9795
T30_1	41453720	41453656	0.985625	0.96086	0.435261	20726828	0.975
T30_2	47371900	47371832	0.98628	0.963365	0.436984	23685916	0.9752
T30_3	48859914	48859862	0.987988	0.966708	0.429694	24429931	0.9769
T60_1	39675462	39675406	0.985708	0.961354	0.427807	19837703	0.976
T60_2	41464462	41464406	0.986227	0.961614	0.42917	20732203	0.9769
T60_3	46695342	46695260	0.985688	0.960787	0.428218	23347630	0.976
T90_1	41928452	41928388	0.986199	0.961226	0.428789	20964194	0.9764
T90_2	39340560	39340530	0.986857	0.964067	0.429129	19670265	0.9761
T90_3	54164782	54164720	0.987739	0.965211	0.428181	27082360	0.9767
T120_1	51425098	51425032	0.987902	0.965516	0.427566	25712516	0.9771
T120_2	43259646	43259582	0.984748	0.957988	0.42592	21629791	0.9743
T120_3	50219828	50219776	0.987744	0.966113	0.428227	25109888	0.9758
H0_1	40172120	40172072	0.985151	0.959277	0.42801	20086036	0.9772
H0_2	46778424	46778380	0.986368	0.962491	0.4289	23389190	0.9776
H0_3	42624906	42624872	0.986533	0.962978	0.427626	21312436	0.9778
H1_1	55807694	55807534	0.986716	0.962298	0.428447	27903767	0.9781
H1_2	52109118	52109040	0.987153	0.963894	0.42959	26054520	0.9785
H1_3	56094298	56094234	0.988065	0.965304	0.428381	28047117	0.9799
H3_1	42094846	42094816	0.987198	0.964224	0.428127	21047408	0.9782
H3_2	53697306	53697112	0.986677	0.962938	0.427388	26848556	0.9763
H3_3	46712134	46712078	0.98644	0.962089	0.429187	23356039	0.9779
H6_1	46026202	46026110	0.986485	0.962463	0.427834	23013055	0.9776
H6_2	50686396	50686330	0.986639	0.962342	0.427795	25343165	0.9787
H6_3	62177606	62177510	0.988276	0.965795	0.425458	31088755	0.9809
H12_1	51383810	51383758	0.987258	0.963987	0.426597	25691879	0.979
H12_2	41325512	41325444	0.986698	0.963709	0.428249	20662722	0.9777
H12_3	48618666	48618606	0.986451	0.96188	0.427092	24309303	0.9772
H24_1	40861598	40861558	0.984586	0.958357	0.42647	20430779	0.9745
H24_2	48251512	48251468	0.987493	0.964554	0.426619	24125734	0.9781
H24_3	53078378	53078294	0.988446	0.966839	0.426544	26539147	0.9787
H48_1	58913996	58913908	0.988655	0.967151	0.427605	29456954	0.979
H48_2	51436464	51436410	0.987773	0.965101	0.427606	25718205	0.9782
H48_3	41706720	41706666	0.985508	0.959364	0.427684	20853333	0.9769
WF_1	42224096	42214064	0.990499	0.964087	0.423247	21107032	0.9709
WF_2	59378496	59363862	0.991644	0.968805	0.423657	29681931	0.9729
WF_3	45673902	45673872	0.989851	0.970021	0.424219	22836936	0.9687
NS_1	51480322	51480264	0.98509	0.959097	0.427978	25740132	0.9716
NS_2	58974510	58974418	0.982325	0.951786	0.422487	29487209	0.9729
NS_3	48088994	48088944	0.98803	0.966519	0.428896	24044472	0.9756
R_4	42918928	42918906	0.985871	0.959269	0.421051	21459453	0.939
R_5	39372182	39372164	0.988417	0.965598	0.424365	19686082	0.9384
R_6	51507170	51507098	0.985143	0.958663	0.419048	25753549	0.9486
GP_1	43730484	43730448	0.986498	0.961999	0.423861	21865224	0.971
GP_2	41832558	41832524	0.989277	0.968791	0.42675	20916262	0.9736
GP_3	52676420	52676388	0.988968	0.966739	0.426121	26338194	0.9745
S_1	47197908	47197874	0.988469	0.965193	0.426146	23598937	0.9758
S_2	61731024	61731012	0.990217	0.970491	0.428487	30865506	0.9757
S_3	53509552	53509500	0.986424	0.962964	0.425689	26754750	0.9722
FS_1	48924412	48924400	0.990438	0.971462	0.420704	24462200	0.9774
FS_2	54024740	54024700	0.989361	0.968104	0.427213	27012350	0.9701
FS_3	45147156	45147126	0.989517	0.968643	0.426208	22573563	0.9757
T_1	41891638	41891624	0.989358	0.967725	0.426543	20945812	0.976
T_2	41845846	41845826	0.988227	0.96596	0.428082	20922913	0.9752
T_3	44144328	44144308	0.992471	0.972441	0.431705	22072154	0.981
IL_1	41097612	41097586	0.988252	0.965462	0.429102	20548793	0.9764
IL_2	46255790	46255740	0.987038	0.963209	0.428369	23127870	0.9755
IL_3	41686682	41686646	0.987894	0.964659	0.430855	20843323	0.9636
LPV_1	57173754	57160988	0.991348	0.967551	0.425405	28580494	0.9753
LPV_2	40758516	40751338	0.987031	0.955028	0.421124	20375669	0.9733
LPV_3	67885834	67871612	0.992343	0.971332	0.426593	33935806	0.9777
DPW_1	42086192	42086168	0.99307	0.974941	0.427527	21043084	0.9764
DPW_2	44518054	44507996	0.990664	0.96541	0.421745	22253998	0.9729
DPW_3	54865778	54853396	0.991196	0.966925	0.423199	27426698	0.9802
PP_1	44680600	44680596	0.989553	0.968773	0.4278	22340298	0.9733
PP_2	46947368	46947332	0.990392	0.971294	0.428263	23473666	0.9727
PP_3	49248442	49248428	0.989016	0.967227	0.428305	24624214	0.9671

## Sheet: S4
Supplementary Table 4 The transcriptional expression level of PSTCP gene under salt stress of different concentrations
Gene name	T0_1	T0_2	T0_3	T30_1	T30_2	T30_3	T60_1	T60_2	T60_3	T90_1	T90_2	T90_3	T120_1	T120_2	T120_3
PsTCP1	0	0	0	0	0	0	0	0	0	0	0	0	0	0	0
PsTCP10	0.126	0.174	0.108	0.074	0.459	0.264	0.142	0.3	0.131	0.269	0.212	0.316	0.292	0.166	0.25
PsTCP11	39.302	30.348	33.088	36.845	39.091	27.027	35.941	36.883	45.272	46.051	42.68	44.562	41.46	28.984	37.836
PsTCP12	9.196	9.467	11.891	12.038	12.939	8.697	5.044	6.855	7.908	7.726	5.125	7.611	1.738	2.168	1.49
PsTCP13	23.294	23.997	21.499	21.542	46.469	21.896	61.397	97.646	160.471	117.239	102.598	134.649	49.012	55.794	48.466
PsTCP14	3.084	4.166	3.371	5.047	3.586	3.231	3.527	3.286	4.489	5.508	5.141	4.702	4.025	4.141	3.088
PsTCP15	0	0	0	0	0	0	0	0	0	0	0	0	0	0	0
PsTCP16	35.686	36.434	32.191	42.943	40.075	35.904	25.77	33.199	32.477	40.844	30.817	43.887	21.36	20.694	21.988
PsTCP17	0.702	0.451	1.08	1.152	1.023	0.809	1.187	0.417	0.951	1.047	0.946	1.292	14.141	11.282	11.452
PsTCP18	37.695	44.567	48.22	37.04	35.971	51.46	31.107	36.595	45.331	42.073	40.093	41.247	33.775	31.556	35.3
PsTCP19	4.838	4.154	3.729	6.16	7.277	6.776	8.002	11.181	11.175	10.476	11.566	13.937	23.98	17.867	23.523
PsTCP2	16.312	22.498	20.515	23.662	23.079	26.086	28.21	34.951	37.824	27.339	21.214	32.694	25.409	21.081	25.79
PsTCP20	39.559	37.624	37.07	37.108	38.203	47.359	24.004	22.866	24.395	30.033	25.641	23.286	9.941	12.276	10.591
PsTCP21	61.661	46.896	58.661	58.885	56.197	36.325	54.441	43.644	50.418	61.773	55.527	63.634	68.101	66.591	67.254
PsTCP3	13.729	16.44	16.553	15.442	13.934	13.016	16.71	14.508	15.531	16.915	15.076	16.62	12.284	12.979	13.238
PsTCP4	22.357	16.889	20.486	16.981	19.457	15.05	19.342	15.668	17.604	18.364	17.791	17.121	13.019	18.001	15.923
PsTCP5	15.673	13.099	12.637	14.223	15.848	14.709	14.382	19.09	15.822	17.168	16.647	17.756	12.264	10.776	13.528
PsTCP6	33.839	32.934	29.2	36.885	33.661	30.876	44.744	40.825	41.403	38.607	41.476	41.456	37.26	35.442	38.423
PsTCP7	1.594	0.092	1.234	0	0.155	0.365	1.067	0.059	0.104	0.902	2.012	0.042	0.115	0.175	0.118
PsTCP8	22.702	29.31	22.788	29.569	27.86	29.106	31.315	37.025	39.417	36.475	31.771	41.325	52.879	45.254	45.419
PsTCP9	0.157	0	0.056	0	0.041	0.027	0.059	0	0	0.042	0.161	0.011	0.302	0.092	0.165

## Sheet: S5
Supplementary Table 5 The transcriptional expression level of PSTCP gene under salt stress at different time
Gene name	H0_1	H0_2	H0_3	H1_1	H1_2	H1_3	H3_1	H3_2	H3_3	H6_1	H6_2	H6_3	H12_1	H12_2	H12_3	H24_1	H24_2	H24_3	H48_1	H48_2	H48_3
PsTCP1	0	0	0	0	0	0	0	0	0	0	0	0	0	0	0	0	0	0	0	0	0
PsTCP10	0.216	0.198	0.272	0.367	0.233	0.051	0.336	0.396	0.44	0.303	0.107	0.499	0.221	0.214	0.343	0	0.218	0.1	0.178	0.105	0.125
PsTCP11	31.229	27.956	29.411	39.943	30.563	53.658	29.454	30.97	28.09	23.118	22.052	26.348	23.804	26.812	19.475	21.278	21.826	21.655	24.094	23.563	24.502
PsTCP12	4.589	5.999	3.886	8.205	4.043	6.323	4.927	7.08	5.663	3.706	2.011	3.042	6.999	5.574	4.535	2.687	2.132	3.193	1.264	0.822	0.949
PsTCP13	17.198	16.779	14.766	21.634	20.522	27.14	23.395	13.761	17.585	19.965	17.293	18.798	17.101	18.884	15.888	13.044	16.811	16.303	14.517	11.055	11.524
PsTCP14	4.825	4.029	4.93	5.615	2.343	3.998	4.972	3.136	4.75	4.836	4.376	5.156	3.177	5.172	2.921	3.187	3.681	3.905	3.3	3.662	3.779
PsTCP15	0	0	0	0	0	0	0	0	0	0	0	0	0	0	0	0	0	0	0	0	0
PsTCP16	20.691	25.649	22.94	68.89	46.714	44.182	26.31	36.481	40.311	20.687	21.668	17.818	27.572	20.219	24.991	30.242	27.109	23.649	21.71	24.846	26.363
PsTCP17	1.285	0.954	1.663	2.042	2.462	1.662	2.69	2.152	2.731	1.147	1.842	2.425	1.353	1.268	1.911	1.841	2.183	3.605	8.382	9.877	7.035
PsTCP18	29.222	30.541	32.143	32.244	33.238	33.494	30.102	32.34	30.939	30.21	27.954	23.49	29.001	32.558	24.763	35.007	33.175	29.237	30.346	31.946	32.935
PsTCP19	5.053	5.715	2.717	6.859	13.05	11.418	9.235	7.932	10.699	5.708	5.34	4.956	7.92	8.667	5.104	3.42	4.54	2.451	12.481	16.72	13.562
PsTCP2	14.882	15.029	17.037	16.487	17.605	19.931	19.363	23.037	23.263	9.592	8.278	10.731	14.151	12.621	15.949	13.539	14.062	8.912	21.394	20.514	17.894
PsTCP20	27.786	28.671	24.225	15.867	13.634	15.032	21.859	23.43	23.507	25.771	26.456	25.52	24.986	26.224	20.692	11.924	15.148	14.937	10.627	8.894	10.261
PsTCP21	60.738	50.82	67.036	58.898	28.202	54.113	67.796	66.634	50.66	58.287	63.326	66.291	45.631	54.824	45.897	54.105	53.127	47.413	59.748	56.163	53.576
PsTCP3	16.188	14.349	16.408	18.126	14.882	17.877	19.051	21.111	18.734	16.668	18.106	24.545	21.132	18.686	23.457	20.807	21.091	22.756	17.077	11.744	13.452
PsTCP4	16.015	14.303	18.131	16.818	13.542	16.8	11.592	12.99	11.566	13.523	15.119	13.099	15.667	14.596	18.764	23.807	20.905	21.458	17.417	15.457	19.068
PsTCP5	13.385	12.089	11.879	13.646	13.483	14.668	13.299	13.875	14.091	12.554	14.31	14.359	13.3	11.863	12.856	9.54	9.95	10.882	9.325	6.835	6.832
PsTCP6	42.776	41.285	40.967	38.724	45.923	43.648	35.966	34.432	37.293	41.129	41.271	39.2	33.501	37.337	37.184	37.559	35.02	33.784	39.773	47.305	42.042
PsTCP7	1.767	0.521	0.161	0.248	0.551	0.407	0.212	0.43	0.099	0.622	0.632	0	1.091	0.337	0.136	0	0.559	0.669	0	0.083	0.099
PsTCP8	22.097	21.237	24.718	33.504	23.728	35.508	31.879	27.441	27.867	24.807	27.587	27.605	25.256	27.542	24.146	30.307	29.791	29.597	45.456	47.528	43.359
PsTCP9	0.045	0.027	0.056	0.011	0.012	0	0.014	0.062	0.013	0.088	0.088	0.028	0.011	0.059	0	0	0.034	0	0.083	0.152	0.142

## Sheet: S6
Supplementary Table 6 Expression patterns of PsTCP genes in different tissues
Gene name	WF-1	WF-2	WF-3	NS-1	NS-2	NS-3	R-1	R-2	R-3	RP-1	RP-2	RP-3	S-1	S-2	S-3	FS-1	FS-2	FS-3	T-1	T-2	T-3	IL-1	IL-2	IL-3	LPV-1	LPV-2	LPV-3	DPW-1	DPW-2	DPW-3	PP-1	PP-2	PP-3
PsTCP19	14.908	15.136	13.265	35.911	6.483	22.356	12.083	12.888	14.951	3.791	2.466	3.396	3.183	2.84	2.13	2.319	1.062	2.411	6.358	2.991	4.902	5.408	7.589	20.511	20.222	10.885	15.282	16.147	9.101	17.766	1.561	1.135	1.09
PsTCP15	0	0	0	0	0	0	0	0	0	0	0	0	0	0	0	0	0	0	0	0	0	0	0	0	0	0	0	0	0	0	0	0	0
PsTCP21	12.619	13.902	8.735	41.195	38.444	44.251	16.781	28.529	32.759	30.221	41.608	32.513	8.529	9.052	9.457	33.555	38.032	36.723	27.345	21.644	36.23	40.81	42.221	42.425	38.244	21.049	13.354	28.012	18.553	29.398	31.979	51.514	27.915
PsTCP11	4.587	3.48	4.434	31.725	20.666	26.469	16.732	10.067	10.406	3.486	2.115	3.993	12.662	11.019	10.952	0.159	0.604	0.615	21.098	16.189	17.422	28.718	31.179	30.485	2.262	12.562	10.726	3.04	8.599	4.196	3.55	12.234	8.784
PsTCP20	5.619	4.536	4.084	19.716	24.42	19.856	10.456	11.463	10.938	21.75	29.581	25.84	17.583	15.778	16.115	4.094	2.21	6.787	23.851	24.809	27.806	24.372	26.457	25.127	17.927	8.509	13.251	4.479	6.732	6.778	36.359	50.878	46.673
PsTCP14	2.905	3.394	2.288	1.856	3.887	3.133	0	0	0	1.784	1.196	1.883	0	0	0	0.05	0.102	0.048	4.1	3.086	6.833	1.643	2.418	1.327	1.966	0.455	0.249	5.827	0.52	4.839	1.693	7.754	7.674
PsTCP1	3.279	5.796	0	0	0	0	0	0	0	0	0	0	0	0	0	0	0	0	0	0	0	0	0	0	56.737	21.692	56.081	0	0	0	0	0	0
PsTCP2	1.145	0.335	2.156	8.796	6.11	14.097	0	0	0	0.785	0.174	0.195	0.854	0.83	0.858	0	0	0	9.82	6.575	12.944	8.502	10.605	15.238	1.781	6.12	2.933	1.077	7.805	1.355	0.108	0.11	0.527
PsTCP3	98.018	114.071	71.087	19.572	25.705	18.353	13.024	12.74	10.843	16.681	23.496	20.075	5.098	4.761	4.265	14.857	25.825	23.664	15.563	15.455	22.094	27.393	24.97	22.725	104.75	31.754	18.402	149.998	49.333	181.891	14.042	19.819	16.034
PsTCP9	0	0	0.015	0	0	0	0.21	0.202	0.283	0	0	0	0.022	0	0.01	0	0	0	0	0.029	0.085	0	0	0	0	0.033	0.009	0	0.12	0	0	0	0
PsTCP10	4.864	5.386	3.472	0.397	1.93	0.939	0	0	0	0	0	0	0	0	0	1.321	1.274	9.281	2.138	1.689	3.966	1.005	0.492	0.513	2.269	0.396	0.91	4.863	0	2.705	0	0	0
PsTCP8	59.761	78.491	54.552	20.707	24.201	21.149	0.114	0.175	0.092	10.455	14.891	15.216	0.222	0.266	0.198	0.292	0.514	2.708	14.352	10.565	15.315	22.921	24.839	23.738	31.575	38.705	21.487	64.049	28.629	48.212	7.812	8.042	8.296
PsTCP18	40.858	36.948	32.578	30.073	33.673	26.877	81.869	74.826	74.067	45.312	45.442	40.724	33.809	34.449	36.266	8.538	10.015	9.808	60.149	62.948	68.871	32.603	29.263	22.81	83.574	73.003	65.818	41.506	51.297	49.946	39.567	89.038	90.819
PsTCP4	6.475	7.357	4.313	11.864	14.914	12.243	33.429	33.507	27.938	31.059	36.237	28.955	16.818	16.403	16.045	8.005	8.887	10.025	17.207	23.772	17.779	19.296	19.934	11.08	8.912	8.061	10.838	8.524	9.849	9.016	48.616	36.964	35.226
PsTCP16	10.806	16.427	19.218	15.68	28.305	17.062	4.748	4.394	3.718	2.484	1.512	1.972	1.636	1.361	2.853	8.239	9.689	7.119	19.689	21.603	23.822	67.583	56.807	55.054	4.282	5.381	3.22	4.204	5.879	6.291	0.638	1.718	1.871
PsTCP7	1.595	2.982	0	0	0	0.053	0	0	0	0.047	0	0	12.897	14.985	6.837	0	0	0	0.056	0.944	0	0	0	0	31.697	20.935	73.578	0	0	0	0	0	0.165
PsTCP6	47.829	51.759	43.812	29.004	35.76	26.172	29.944	34.499	31.955	22.158	34.189	34.873	35.668	36.506	35.248	5.292	5.851	4.708	22.836	24.253	23.361	28.439	23.154	15.135	59.051	43.779	45.311	60.871	38.841	55.278	21.786	12.144	12.661
PsTCP12	4.21	3.287	2.442	4.014	9.121	2.46	0.099	0.136	0.053	27.884	60.936	49.965	0.285	0.678	0.694	142.58	33.022	126.706	1.569	0.723	1.94	14.618	19.741	10.733	5.863	2.555	1.717	9.357	2.794	12.589	24.479	65.656	27.9
PsTCP13	25.936	32.736	27.515	20.793	8.525	13.434	8.902	12.214	13.841	20.254	24.271	21.095	5.644	5.463	4.467	3.701	6.898	6.972	11.281	10.451	11.043	10.064	10.817	15.134	40.004	17.139	33.913	29.33	14.889	34.686	10.079	19.03	18.135
PsTCP5	3.09	1.827	1.215	11.533	13.435	12.67	14.791	12.235	10.907	11.865	12.941	14.256	12.21	12.034	11.955	0.292	0.264	0.753	28.638	24.671	38.285	13.623	11.366	7.893	0.204	10.635	4.671	0.454	7.591	0.323	9.177	17.003	15.637
PsTCP17	1.583	0.68	1.771	0.81	0.43	0.672	4.297	5.271	3.835	1.249	1.098	1.565	1.358	1.896	1.527	3.716	2.94	1.722	0.555	0.392	0.533	0.305	0.365	1.027	1.295	3.524	3.232	1.173	4.668	0.367	1.489	1.516	1.514

## Sheet: S7
Supplementary Table 7 WGCNA Co-expression Modules of PsTCP Gene Family
geneid	gene name	module
Pisum01G119200	PsTCP2	brown
Pisum01G332400	PsTCP3	darkturquoise
Pisum01G385300	PsTCP4	pink
Pisum02G205300	PsTCP5	darkturquoise
Pisum03G347500	PsTCP6	brown
Pisum03G368300	PsTCP7	darkgreen
Pisum03G392700	PsTCP8	blue
Pisum04G150500	PsTCP9	blue
Pisum04G158800	PsTCP10	salmon
Pisum04G167700	PsTCP11	lightyellow
Pisum04G318200	PsTCP12	blue
Pisum04G358100	PsTCP13	brown
Pisum05G363100	PsTCP14	turquoise
Pisum05G482900	PsTCP16	darkturquoise
Pisum06G134000	PsTCP17	darkturquoise
Pisum06G195900	PsTCP18	blue
Pisum06G343500	PsTCP19	blue
Pisum06G403400	PsTCP20	blue
Pisum07G152800	PsTCP21	darkgrey

## Sheet: S8
Supplementary Table 8 Genes in the WGCNA blue module and their expression levels
GeneID	T0_1	T0_2	T0_3	T30_1	T30_2	T30_3	T60_1	T60_2	T60_3	T90_1	T90_2	T90_3	T120_1	T120_2	T120_3
Pisum02G220000	24.508	23.369	23.068	33.085	37.279	34.154	34.291	51.434	48.389	59.887	55.095	70.452	105.364	86.449	101.616
Pisum06G313600	52.347	63.077	59.055	62.256	59.358	75.478	48.804	57.967	45.013	39.037	39.528	40.8	22.729	23.37	22.62
Pisum03G310500	0.12	0.095	0.176	0.06	0.107	0.09	0.116	0.102	0.036	0.037	0.077	0.072	0.053	0.075	0.054
Pisum05G108800	0.542	0.902	0.723	0.476	0.599	0.922	0.382	1.167	0.564	0.83	1.026	0.736	0.34	0.476	0.349
Pisum05G149000	0.439	3.092	1.938	1.543	1.294	2.223	0.66	0.782	1.372	0.234	0.246	0.184	0.508	0.964	1.043
Pisum05G111500	0.615	1.027	1.362	1.179	1.135	1.201	0.378	0.531	0.874	0.506	0.345	0.631	0.367	0.54	0.31
Pisum05G025400	8.727	5.598	4.371	8.108	5.793	8.986	11.703	6.256	7.994	12.504	11.82	12.078	15.326	14.466	14.177
Pisum01G367500	0.427	0.423	0.534	0.385	0.513	0.482	0.445	0.547	0.137	0.455	0.885	0.687	0.431	0.837	0.442
Pisum04G379100	9.327	6.234	9.447	6.276	8.061	6.887	7.314	5.502	6.982	11.005	10.371	8.155	10.738	15.46	12.455
Pisum01G020600	16.359	17.428	16.316	14.604	16.958	13.444	9.871	9.103	10.96	11.662	11.397	11.39	3.754	3.524	3.804
Pisum07G243800	3.427	1.809	2.43	3.332	2.656	3.056	5.507	5.544	9.648	3.574	3.928	2.744	5.852	6.979	5.428
Pisum04G172500	3.354	2.624	2.998	3.747	2.617	1.952	10.571	5.238	9.35	5.591	9.235	6.154	7.908	8.534	8.286
Pisum05G094800	9.272	7.308	7.387	5.504	5.867	7.351	6.85	5.656	5.743	5.473	4.992	5.971	4.544	4.895	4.712
Pisum07G043100	18.996	19.296	20.495	22.776	20.23	25.598	15.786	13.893	15.521	16.11	17.973	15.571	10.634	13.015	10.086
Pisum02G194800	98.754	126.448	137.723	94.905	114.989	135.648	105.693	158.668	216.932	206.655	198.733	223.199	262.476	242.932	289.781
Pisum01G249600	200.015	157.768	125.492	124.506	177.547	164.679	90.738	115.803	108.331	102.183	128.335	88.21	70.897	71.268	71.638
Pisum04G145600	0.954	0.247	0.662	0.838	0.621	0.687	0.202	0.39	0.373	0.445	0.167	0.673	0.115	0.759	0.708
Pisum05G294100	18.609	22.357	24.081	21.878	19.783	28.043	21.128	22.747	21.072	24.35	21.943	19.449	16.232	18.292	18.364
Pisum02G265400	0.071	0.108	0.141	0.111	0.123	0.198	0.186	0.14	0.197	0.252	0.185	0.197	0.219	0.207	0.224
Pisum03G289400	193.136	291.168	272.239	237.465	254.67	328.064	176.211	273.367	241.242	205.115	182.465	206.411	88.693	84.363	88.433
Pisum07G419200	12.86	15.237	16.38	14.112	14.673	14.875	16.112	19.138	21.017	18.233	17.65	19.506	25.342	25.646	24.074
Pisum05G211500	6.215	4.798	5.541	4.713	5.498	3.837	3.858	3.566	3.659	3.358	3.807	3.213	2.131	1.529	1.807
Pisum04G392200	8.025	7.674	7.718	7.203	7.41	6.642	8.517	8.295	8.252	7.939	8.402	7.625	9.449	9.73	9.682
Pisum07G400300	105.81	74.315	88.458	82.705	90.268	76.47	59.316	56.741	53.032	67.583	62.879	60.579	25.428	29.003	24.795
Pisum04G272500	1.098	0.202	0.845	0.129	0.19	0.767	0.289	0	0.381	0.819	0.452	0.061	0.056	0.032	0.058
Pisum06G062300	11.099	12.658	10.948	11.082	10.464	11.16	14.526	15.574	15.055	14.523	14.044	12.332	21.21	17.79	18.579
Pisum01G198100	132.428	156.182	145.945	149.095	198.987	227.867	44.45	74.741	68.72	64.787	44.814	56.172	8.804	5.155	6.797
Pisum04G371900	26.107	23.925	25.237	25.861	24.41	27.541	24.003	20.008	22.31	24.16	21.265	21.828	17.871	19.964	17.718
Pisum06G382800	0.996	1.568	1.215	0.916	1.036	2.906	0.16	0.422	1.259	0.833	0.878	0.357	0.11	0.125	0.113
Pisum05G529700	2.047	2.247	2.261	1.462	1.896	2.903	2.561	2.58	2.419	2.34	2.493	2.275	2.215	1.556	1.957
Pisum07G467400	0.23	0.212	0.394	0.135	0.479	0.844	0.13	0.137	0.12	0.245	0	0	0	0	0
Pisum02G294800	0	0.04	0.037	0	0.045	0.046	0	0	0	0.046	0	0	0	0	0
Pisum07G436700	2.913	1.051	0.622	1.584	2.706	2.289	3.284	0.865	1.626	1.441	1.635	1.653	2.087	2.649	2.883
Pisum06G177300	18.375	13.143	15.655	17.504	17.443	12.059	17.022	17.029	17.409	18.45	19.761	20.285	30.679	26.494	27.655
Pisum05G020000	0.166	0.03	0.057	0.078	0.172	0.312	0	0.079	0.035	0.247	0	0.028	0.051	0.058	0.026
Pisum06G119000	3.527	3	3.161	2.912	3.218	2.877	5.181	3.571	5.089	4.034	3.893	3.77	4.595	5	4.005
Pisum05G239700	13.625	17.63	15.385	15.894	15.441	13.238	22.622	25.856	28.8	22.285	19.699	21.082	23.426	28.814	26.902
Pisum01G092200	11.438	11.794	12.244	13.193	10.123	12.488	15.017	12.963	14.609	13.726	14.902	12.971	18.937	20.585	20.229
Pisum01G280200	2.737	1.908	2.508	2.472	2.779	1.589	1.97	2.742	2.989	4.497	3.775	5.018	5.318	6.167	4.935
Pisum01G097900	23.926	23.183	24.228	22.989	23.018	20.074	28.536	23.067	23.852	24.529	23.237	23.385	25.437	23.856	25.673
Pisum05G317200	0	0.068	0.127	0.347	0.154	0.155	0.167	0.088	0.154	0	0	0.062	0	0.065	0
Pisum07G283900	19.229	19.995	23.471	25.379	18.659	11.946	24.011	20.625	21.868	23.632	17.507	23.704	22.476	24.801	25.402
Pisum06G121600	2145.37	3493.21	3123.09	2539.28	2923.62	3573.06	1523.24	2401.18	2069.82	1938.57	1641.29	1787.06	467.449	366.714	411.957
Pisum04G091800	7.075	25.492	24.901	17.218	16.827	29.871	4.842	11.306	9.872	8.884	6.569	6.796	4.712	3.476	4.568
Pisum05G200300	30.09	26.719	25.888	25.373	26.401	24.31	23.756	25.135	25.608	26.588	27.07	26.45	28.081	25.723	27.922
Pisum02G019200	0.042	0.039	0	0.098	0.044	0.132	0.379	0.05	0.306	0.179	0.236	0.14	0.259	0.147	0.299
Pisum01G295900	12.669	13.497	13.559	12.546	11.551	11.973	14.133	12.878	10.953	11.41	11.14	10.156	10.179	11.984	11.427
Pisum05G323500	37.326	34.804	37.369	37.541	34.521	37.985	46.039	46.056	46.74	45.455	49.08	46.024	58.621	48.109	56.57
Pisum07G449000	96.638	137.619	121.815	109.438	123.297	127.71	92.258	105.412	101.822	87.979	77.934	82.643	79.388	75.733	79.207
Pisum06G249200	4.477	6.403	4.929	4.927	4.908	5.666	3.42	5.782	4.288	3.713	3.035	3.467	0.626	1.187	0.785
Pisum04G088600	0.275	0.427	0.741	0.347	0.66	0.775	0.119	0.176	0.198	0.09	0.047	0.071	0.049	0.056	0.067
Pisum04G162800	0.942	1.327	1.091	1.398	2.069	1.206	4.72	5.819	8.288	8.788	5.733	12.655	11.857	9.907	11.835
Pisum01G322100	9.015	10.008	8.85	10.302	10.244	8.113	10.271	9.141	9.289	9.395	10.308	10.499	12.102	10.124	11.78
Pisum04G165500	0.592	0.661	0.642	0.719	0.55	1.784	1.252	1.344	0.981	0.721	1.021	1.158	0.416	0.474	0.31
Pisum03G084200	4.34	4.541	4.965	4.863	3.809	3.321	4.636	3.676	3.735	4.382	4.489	4.102	4.63	4.639	4.601
Pisum07G037200	0	0.125	0.204	0.12	0.142	0.357	0.038	0	0.071	0.036	0	0.114	0.053	0	0
Pisum03G183500	0	0	0	0	0	0	0.054	0.057	0	0	0	0.04	0.074	0	0
Pisum04G013200	0	0.089	0.083	0	0.101	0.051	0	0	0	0	0	0	0	0	0
Pisum01G269500	0	0.006	0.011	0	0	0.014	0	0	0	0.007	0	0	0	0	0.005
Pisum02G027400	0.424	0.496	0.461	0.587	0.441	0.242	0.391	0.275	0.321	0.328	0.606	0.451	0.714	0.271	0.58
Pisum01G129500	8.086	5.854	6.693	6.907	6.193	4.824	7.785	6.404	6.142	7.179	6.995	6.526	9.316	9.145	9.226
Pisum03G000800	6.748	6.968	9.496	8.214	7.893	6.191	7.954	6.182	6.294	7.236	6.385	6.306	7.01	6.273	6.251
Pisum03G238900	1.196	0.669	0.911	1.005	0.92	0.681	0.85	0.71	0.785	0.831	0.788	0.674	0.582	0.548	0.906
Pisum06G081200	2.37	1.294	1.04	1.951	1.533	1.409	1.083	0.989	0.534	0.819	0.863	0.589	0.791	0.619	0.913
Pisum05G236700	255.233	338.303	333.391	287.182	306.453	355.927	230.091	289.683	257.119	279.119	240.143	283.211	169.897	156.346	156.78
Pisum05G256900	48.191	54.356	55.887	49.369	45.339	52.664	42.509	45.841	43.087	38.554	32.79	37.205	17.489	16.819	17.689
Pisum06G413800	13.499	13.453	12.775	15.813	13.966	11.418	17.673	15.036	21.193	16.051	17.809	16.498	23.576	20.078	22.86
Pisum07G310900	40.392	50.828	51.351	48.998	46.848	65.357	47.148	47.595	41.808	45.326	37.64	37.701	25.831	25.61	26.712
Pisum06G079700	21.494	16.096	20.032	17.039	16.417	17.032	14.853	10.489	9.627	10.173	10.217	8.184	4.991	5.559	4.824
Pisum05G503600	4.089	5.159	5.199	4.703	5.331	3.587	4.387	5.267	5.928	5.458	4.368	4.778	4.733	5.147	4.837
Pisum03G215600	6.479	6.848	6.117	5.822	5.233	7.067	5.936	5.412	6.442	6.493	5.545	6.234	5.707	5.715	6.09
Pisum03G387400	14.103	18.181	18.181	15.477	14.313	9.591	29.339	25.277	29.9	22.036	21.88	19.405	38.833	58.784	52.737
Pisum04G291100	3.091	3.827	3.905	3.936	2.797	4.154	3.333	3.034	2.731	2.864	2.489	3.147	2.697	4.189	3.406
Pisum05G526700	0.084	0.077	0.144	0	0.088	0	0	0.1	0	0	0	0.07	0.065	0	0
Pisum05G438500	3.95	3.838	3.592	4.005	4.137	4.165	3.654	2.948	2.242	2.617	3.24	2.922	2.228	2.268	1.985
Pisum06G375700	216.052	173.126	199.827	185.921	213.24	186.365	124.65	117.491	128.185	140	135.078	135.771	75.413	67.679	69.565
Pisum07G119300	180.582	315.693	292.381	284.322	324.435	310.568	176.706	260.737	253.079	176.201	155.62	173.354	70.684	53.81	69.461
Pisum04G078900	13.798	9.291	10.741	10.699	11.904	10.083	10.018	7.933	7.724	8.998	9.478	9.032	7.237	6.769	6.026
Pisum01G195900	1.333	1.188	1.206	1.837	1.591	3.121	2.342	2.794	1.756	1.629	1.759	1.18	0.575	0.654	0.683
Pisum01G169500	32.014	42.971	40.943	39.559	34.492	51.717	40.51	54.346	46.047	44.228	37.202	43.432	30.839	23.665	26.002
Pisum02G056900	26.723	35.481	37.057	33.156	27.908	34.518	49.721	58.326	79.453	34.89	31.098	35.353	64.72	56.381	68.444
Pisum04G125500	32.346	30.607	30.608	31.287	27.613	27.048	36.747	38.324	35.817	33.512	28.878	34.099	35.1	36.514	38.131
Pisum03G001700	0.101	0	0.043	0.059	0.053	0	0.228	0	0.053	0.054	0.057	0.169	0.43	0.445	0.04
Pisum02G293900	3.546	3.112	4.04	4.246	3.526	4.623	1.776	3.276	2.709	2.099	2.211	4.085	0.669	0.969	0.749
Pisum02G046000	198.189	194.536	188.059	219.616	215.74	152.579	238.694	207.994	263.972	263.203	255.604	246.105	256.83	257.179	246.911
Pisum05G473600	0.36	0.661	0.369	0.801	0.974	0.792	0.446	1.325	0.862	0.613	0.404	0.451	0.417	0.632	0.427
Pisum06G216000	0.489	0.349	0.603	0.318	0.508	0.455	0.428	0.452	0.396	0.983	0.975	0.59	0.503	1.287	0.602
Pisum06G202000	0.696	0.901	1.325	0.704	0.856	0.796	0.999	1.128	0.857	0.809	0.746	0.688	0.659	0.611	0.426
Pisum05G167400	25.55	27.95	24.519	29.028	28.054	35.175	33.141	37.367	37.384	37.684	39.047	37.894	39.629	40.864	42.137
Pisum02G105900	38.669	37.123	43.013	40.74	39.656	39.763	16.737	16.129	17.04	20.386	19.069	21.842	2.941	4.531	4.967
Pisum02G315200	55.047	146.747	150.135	72.838	83.765	164.166	25.172	35.668	34.603	35.12	41.558	26.569	31.423	17.575	21.842
Pisum07G191000	6.045	5.248	5.165	6.526	7.005	7.972	4.195	5.857	4.569	4.849	4.602	5.193	1.372	1.374	0.901
Pisum05G219200	15.095	29.354	29.508	29.155	28.271	37.03	16.185	27.116	23.243	20.004	20.08	18.901	22.444	19.848	23.671
Pisum04G084000	0.152	0.187	0.26	0	0.106	0.053	0.057	0.06	0	0	0.057	0	0.039	0	0
Pisum04G168200	1.63	2.427	1.921	1.58	1.521	2.356	0.824	1.469	1.522	1.258	1.009	0.705	1.561	1.431	1.202
Pisum03G224600	22.307	19.903	21.556	26.607	26.733	17.33	29.877	21.374	28.419	30.01	30.396	28.082	24.782	25.106	25.674
Pisum04G191100	81.002	73.691	69.584	77.352	79.593	64.409	71.1	71.304	76.411	61.367	58.391	56.992	63.065	61.592	61.182
Pisum06G083400	67.121	60.026	53.821	60.607	56.861	47.031	61.511	56.085	54.595	56.501	52.762	56.976	62.6	62.11	64.048
Pisum04G228200	37.209	70.396	56.536	73.879	79.133	70.057	34.951	71.374	70.76	53.726	44.317	47.839	14.31	11.403	14.638
Pisum03G383000	31.433	36.58	36.138	36.188	35.381	44.417	31.846	37.42	37.469	29.991	26.124	29.705	15.9	13.636	16.369
Pisum03G368500	0.681	0.491	0.686	0.456	0.354	0.369	0.877	0.477	0.583	0.557	0.982	0.742	1.248	1.196	1.146
Pisum06G313400	2.919	3.168	3.552	1.968	1.564	1.76	2.692	2.521	3.04	4.994	3.573	4.067	4.095	4.115	3.991
Pisum07G169800	88.761	88.981	95.07	114.706	117.835	83.578	107.474	107.434	108.985	115.843	106.486	117.41	120.573	118.716	127.244
Pisum07G396200	15.049	14.526	18.429	15.602	16.412	11.129	12.564	13.814	13.792	11.446	10.883	12.381	11.83	11.871	11.629
Pisum04G314000	142.885	160.04	159.701	151.563	159.433	144.764	239.372	270.087	287.951	224.53	199.768	228.207	334.914	356.053	356.03
Pisum06G232600	1.689	1.197	1.569	1.041	1.171	1.148	0.935	0.739	0.926	1.263	0.997	1.09	0.96	1.301	0.798
Pisum04G206300	22.179	24.923	24.541	28.968	29.884	33.619	29.229	42.634	37.74	39.465	31.854	40.185	47.072	35.102	45.216
Pisum01G284500	127.048	107.507	112.881	128.424	113.104	112.85	126.15	110.128	129.33	128.31	140.566	131.168	141.213	146.796	152.04
Pisum07G197200	12.514	10.589	12.446	11.761	11.116	8.242	14.219	9.99	12.429	13.954	14.563	14.181	18.133	16.004	16.44
Pisum07G442100	0.245	0.15	0.209	0.287	0.34	0.684	0.276	0.194	0.34	0	0.183	0.068	0	0.215	0.065
Pisum07G273400	1.004	1.384	1.014	0.588	0.855	1.052	1.955	0.868	0.761	0.681	0.205	0.687	0.282	0.481	0.47
Pisum02G125600	77.084	68.384	71.699	70.639	58.783	81.985	68.301	76.848	60.38	60.084	58.364	60.453	56.017	59.198	56.785
Pisum05G185200	42.322	36.038	38.74	48.532	43.463	30.29	49.521	49.174	51.735	49.947	47.263	52.791	52.557	50.136	53.631
Pisum06G109100	0.244	0.373	0.867	0.428	0.338	0.808	0.641	0.434	0.381	0.173	0.364	0.475	0.313	0.285	0.257
Pisum04G029000	0.74	1.197	0.85	1.178	1.391	0.926	1.283	1.011	1.024	0.73	0.855	0.776	0.716	0.689	0.7
Pisum06G305800	35.732	46.697	41.197	45.885	39.437	59.518	38.951	61.252	50.418	48.379	44.769	47.423	30.992	28.355	31.73
Pisum01G065000	0.483	0.87	1.111	1.023	0.947	0.623	0.356	0.684	0.832	0.633	0.625	0.528	0.387	0.391	0.603
Pisum04G325000	13.953	17.882	13.85	18.596	20.169	13.393	11.49	13.995	13.578	12.462	11.252	12.365	7.865	6.455	6.748
Pisum07G377500	0.995	1.175	0.911	1.332	1.479	2.308	0.08	0.506	0.222	0.606	0.718	0.297	0	0.062	0.056
Pisum06G048000	1.154	3.576	4.682	2.196	1.725	9.593	2.926	1.37	2.554	0.768	0.324	0.543	0.056	0.19	0
Pisum07G129800	2.538	8.188	6.558	6.526	10.048	13.749	3	5.515	4.708	6.463	5.349	4.762	1.29	1.63	1.372
Pisum06G087000	0.214	0.196	0.183	0	0.222	0	0.482	0.254	0.223	0.228	0.24	0	0.165	0.188	0.338
Pisum02G196700	45.914	61.472	51.843	57.922	58.42	61.1	62.166	67.343	57.738	56.536	53.965	55.577	49.824	47.786	51.053
Pisum05G466800	43.227	20.234	35.134	29.395	33.351	25.821	24.974	20.631	14.967	13.129	17.197	17.03	6.75	11.324	10.768
Pisum05G509500	60.343	76.984	70.275	73.925	76.188	74.038	63.138	85.745	91.007	51.451	57.592	63.709	62.257	59.941	59.258
Pisum05G014600	18.029	43.915	35.031	41.927	58.569	41.974	21.225	45.055	44.451	32.368	21.432	28.362	19.683	17.53	19.033
Pisum05G223000	0.407	0.214	0.398	0.75	0.787	0.305	0.721	0.553	0.485	0.744	0.914	0.34	0.584	0.511	0.691
Pisum01G060400	32.796	31.407	33.273	36.618	37.407	32.076	38.541	39.588	38.734	28.719	26.364	25.996	30.371	28.647	28.82
Pisum01G184500	10.03	17.177	20.24	13.078	13.856	20.661	4.535	6.463	7.321	6.158	4.388	5.402	1.356	1.393	1.391
Pisum04G112300	0.073	0.033	0.124	0	0	0.038	0	0.086	0	0.039	0.041	0	0	0.032	0
Pisum02G097300	9.143	9.773	14.095	7.204	9.175	11.113	7.445	6.571	10.033	14.004	11.94	12.433	11.951	14.455	11.542
Pisum05G188500	1.345	0.935	1.367	1.49	1.21	1.104	1.188	1.166	0.871	0.852	0.897	1.064	0.757	1.245	1.007
Pisum02G225600	5.096	3.989	4.619	5.866	4.288	2.971	5.495	4.422	4.201	5.996	5.918	5.558	7.831	6.575	7.053
Pisum01G149400	23.679	29.008	27.819	28.613	27.717	23.814	40.165	38.949	40.235	30.308	32.829	32.964	41.332	39.939	41.774
Pisum07G289700	233.051	279.51	235.796	255.227	267.007	275.9	166.272	202.469	177.407	180.586	163.224	167.716	94.802	79.199	89.191
Pisum04G360400	68.069	71.404	68.069	70.187	70.776	69.605	55.137	57.153	57.155	55.44	47.833	54.109	28.796	30.467	31.312
Pisum07G173400	4.486	4.505	5.315	5.114	5.912	3.948	1.079	1.989	2.118	2.995	2.215	2	0.877	1.68	1.373
Pisum01G112700	107.678	137.838	122.311	114.389	115.771	151.355	92.577	120.262	118.169	111.734	111.006	111.964	49.201	78.599	56.922
Pisum01G263600	442.656	469.412	432.164	329.549	337.592	441.393	296.729	347.967	334.539	374.547	391.808	385.97	346.314	317.176	355.509
Pisum01G123600	5.003	3.966	4.509	5.219	4.992	4.165	4.867	4.722	6.426	4.673	4.922	4.871	5.394	5.837	6.403
Pisum04G355700	2.017	0.904	1.135	0.691	0.512	0.722	0.721	0.292	0.461	0	0	0.041	0	0	0
Pisum05G343400	0.275	0	0.078	0.107	0	0.192	0.103	0	0	0	0.103	0	0.141	0.08	0
Pisum06G261400	11.003	10.713	10.759	10.455	9.718	10.657	8.516	7.755	7.896	9.091	8.397	8.832	5.811	4.766	5.13
Pisum01G143500	38.876	35.09	31.236	31.703	29.559	32.426	38.427	40.408	34.658	36.797	36.58	39.755	39.862	36.43	40.015
Pisum05G506500	17.803	17.259	18.197	20.469	17.668	12.233	36.009	28.23	30.668	23.872	28.561	25.507	47.112	43.21	48.375
Pisum01G167000	0.503	1.431	1.632	1.119	0.68	1.001	0.453	0.478	0.785	0.803	1.128	0.967	0.427	0.618	0.279
Pisum05G082900	95.573	99.736	96.473	104.213	104.474	80.172	108.135	109.284	105.323	107.995	103.174	107.014	117.842	111.083	116.209
Pisum05G349500	4156.85	6214.69	5425.65	4630.91	5588.85	6048.73	2677.08	4004.86	3714.53	3226.93	2847.31	2899.43	767.961	617.248	779.889
Pisum04G088400	41.609	30.421	18.746	72.571	37.433	44.649	50.218	34.949	59.109	17.194	25.281	17.852	12.648	38.156	18.17
Pisum04G257300	64.285	68.575	66.849	70.002	68.312	68.508	75.429	81.494	73.497	77.685	74.269	77.829	90.109	88.523	92.128
Pisum04G274300	15.416	16.497	18.215	19.906	15.193	16.364	25.864	21.395	22.208	24.12	22.838	24.63	32.467	26.132	30.656
Pisum01G138800	5.301	13.23	12.988	8.903	10.056	22.61	6.663	9.084	10.313	8.197	6.95	6.904	4.996	3.254	4.866
Pisum05G497200	45.217	31.845	42.725	38.309	40.448	35.516	32.7	25.892	27.515	33.31	34.168	32.389	26.184	26.417	24.784
Pisum02G034800	23.534	24.428	20.419	18.18	20.09	28.854	18.807	18.868	17.002	15.835	16.68	15.169	20.127	17.4	16.672
Pisum02G295300	0.311	0.904	1.505	0.971	0.485	1.899	0.234	0.738	1.025	0.497	0.523	0.303	0.719	0.364	0.533
Pisum05G127600	46.265	40.922	41.184	45.326	40.316	69.955	50.592	43.074	39.099	37.276	35.234	28.746	23.928	29.313	26.566
Pisum05G384400	0.578	0.411	0.35	0.371	0.524	0.313	0.715	0.354	0.427	0.417	0.46	0.468	0.719	0.851	0.561
Pisum04G412200	30.317	29.102	35.111	29.913	32.333	35.181	31.093	27.945	25.259	25.709	26.57	26.744	20.026	24.619	21.931
Pisum02G042100	34.414	30.803	33.699	34.836	34.782	25.742	32.491	28.896	30.871	27.188	28.955	30.125	34.882	33.456	34.29
Pisum06G073900	0.481	0.649	0.658	0.451	0.601	0.74	0.434	0.648	0.568	0.41	0.432	0.483	0.173	0.31	0.203
Pisum05G267600	149.21	122.244	123.799	140.64	142.592	117.486	108.555	100.124	91.18	91.557	75.282	82.568	30.269	38.044	30.376
Pisum02G272600	1.834	6.386	3.79	6.845	8.787	5.899	4.471	7.043	7.643	6.635	4.117	5.564	4.279	5.393	4.661
Pisum07G095200	48.229	60.219	53.66	64.356	61.272	67.065	35.143	42.703	35.605	40.918	37.163	41.587	7.895	9.457	8.278
Pisum06G206100	0.182	0.278	0.647	0.497	0.473	0.603	0.854	0.756	0.947	0.581	0.952	1.089	1.379	1.676	0.984
Pisum02G182900	146.63	131.477	125.192	125.758	117.375	141.389	124.944	135.692	108.542	126.457	126.597	127.615	117.438	107.188	123.873
Pisum02G148200	11.546	9.015	11.975	11.147	10.75	8.864	11.512	9.152	9.312	9.459	10.053	9.371	10.338	11.955	10.64
Pisum01G274700	0.201	0.493	0.402	0.393	0.349	0.704	0.076	0.239	0.35	0.858	0.301	0.168	0	0.059	0
Pisum05G099700	573.18	704.011	636.049	668.788	715.684	844.509	504.738	642.475	563.435	490.032	480.152	505.419	262.283	228.522	281.557
Pisum02G187200	9.533	6.931	7.451	11.379	7.616	6.674	3.107	1.986	1.459	3.369	4.411	3.589	0.837	1.983	0.537
Pisum03G003100	16.571	14.193	13.681	22.07	21.479	15.178	21.832	21.199	19.886	23.483	26.411	25.734	34.785	30.572	30.746
Pisum06G161400	108.702	75.37	101.138	92.097	101.504	67.635	66.374	47.313	62.926	65.372	74.689	66.703	60.511	56.436	59.782
Pisum07G471300	0	0	0	0	0	0	0	0	0	0	0	0.06	0	0	0.057
Pisum07G003200	20.474	27.861	34.392	22.141	25.047	34.883	14.999	16.202	18.304	16.463	15.985	13.983	7.444	9.267	7.806
Pisum05G234800	80.013	82.269	81.996	92.215	85.351	74.414	87.631	88.681	90.12	94.007	96.797	93.97	111.512	113.625	113.351
Pisum05G072600	0	0	0.006	0	0.007	0	0	0	0	0	0.007	0	0	0	0
Pisum06G092400	20.273	17.972	20.973	20.848	20.386	15.509	17.883	17.262	18.285	19.772	20.155	19.999	22.09	21.909	21.525
Pisum07G226800	64.09	51.015	53.266	57.548	55.361	58.512	41.619	38.828	39.355	35.981	37.379	35.421	19.943	22.829	19.633
Pisum06G331700	3.866	5.341	6.553	4.602	6.115	5.17	7.475	6.347	6.581	5.994	6.913	7.358	6.039	6.982	6.769
Pisum02G145500	19.714	17.303	19.342	19.546	19.047	15.532	20.514	17.233	20.233	20.833	20.215	21.37	24.274	22.931	23.077
Pisum03G372200	298.158	330.757	388.198	359.041	378.36	449.484	459.241	528.046	578.927	599.984	576.368	634.519	989.255	793.394	951.927
Pisum05G045500	0	0	0	0	0	0	0	0.026	0	0	0	0	0	0	0.017
Pisum04G300900	0	0	0	0	0	0	0	0	0	0.056	0	0	0	0.046	0
Pisum05G227600	93.526	120.165	91.337	133.716	124.803	133.599	118.86	133.971	106.747	111.309	107.849	113.693	92.556	86.854	99.501
Pisum06G341000	0	0.259	0.12	0	0.073	0.148	0.079	0.084	0.147	0	0.079	0	0.054	0	0.056
Pisum06G319500	42.458	32.452	38.992	35.306	37.687	26.34	37.597	32.075	38.38	41.147	45.126	43.176	60.562	54.182	55.334
Pisum03G286600	0.019	0.111	0.206	0.045	0.026	0.199	0.014	0.023	0.013	0.027	0.05	0.016	0.02	0.022	0.035
Pisum01G209700	0	0	0	0	0.003	0	0.003	0	0.003	0	0	0	0	0.003	0.002
Pisum05G473400	4.701	7.727	8.562	7.826	10.941	14.646	6.554	15.284	10.181	12.257	9.163	7.965	3.627	3.584	3.526
Pisum05G501200	0.478	0.921	1.265	0.727	1.242	1.701	0.538	0.681	0.846	0.305	0.589	0.2	0.258	0.21	0.076
Pisum05G167600	22.162	21.671	24.87	20.81	21.752	20.403	24.666	21.973	24.251	22.681	21.698	23.374	23.861	22.584	25.727
Pisum03G292500	8.825	7.793	9.352	6.478	5.793	7.42	8.496	6.479	7.97	7.545	9.053	8.265	7.394	10.575	9.116
Pisum05G537600	0	0	0	0	0	0	0.054	0	0	0	0	0	0.037	0.042	0
Pisum05G178700	96.732	62.321	68.589	61.793	64.545	72.949	43.075	37.152	30.236	50.602	52.146	44.183	18.923	33.717	20.011
Pisum06G185000	0.524	0.08	0.075	0	0.091	0.549	0.295	0	0	0	0.098	0.073	0	0	0.069
Pisum05G366600	2.284	1.409	1.505	2.064	1.392	1.504	2.133	1.395	2.039	1.981	1.977	2.619	2.266	2.378	2.377
Pisum03G224400	38.519	33.632	32.731	34.313	30.785	31.176	31.872	32.583	29.501	30.574	30.687	32.065	28.808	26.833	30.867
Pisum07G143700	2.267	5.743	4.902	4.95	5.969	7.234	4.182	5.223	5.833	3.989	7.171	4.452	2.439	3.74	3.318
Pisum02G216600	4.425	5.24	6.815	5.115	4.906	8.112	4.134	4.08	3.882	4.217	3.724	2.969	4.178	4.14	3.918
Pisum01G260200	4.443	2.385	3.928	3.46	4.709	2.371	1.423	1.019	1.427	2.005	1.938	1.902	0.79	1.108	0.641
Pisum05G401200	28.967	26.794	27.882	29.222	28.815	27.094	29.151	31.991	29.222	33.463	29.365	30.902	34.647	31.512	34.464
Pisum02G185400	1.021	1.298	0.872	0.552	0.735	1.234	0.442	0.56	0.327	0.585	0.969	0.788	0.303	1.103	0.808
Pisum03G359900	4.008	4.52	5.154	4.881	4.913	4.615	5.591	5.61	6.904	6.003	5.7	6.403	6.553	5.958	6.818
Pisum02G251700	10.891	9.645	10.141	11.384	11.157	9.421	14.731	14.065	18.386	20.974	20.715	22.345	27.129	24.273	24.455
Pisum05G061000	60.198	50.646	45.09	53.658	45.267	55.081	55.188	51.759	46.555	53	55.387	55.772	52.79	60.701	61.245
Pisum02G221000	0.053	0.073	0.139	0.211	0.092	0.06	1.061	0.883	0.88	3.2	3.682	4.078	7.809	9.279	8.375
Pisum03G311500	34.036	38.989	39.544	35.884	37.042	30.002	45.333	44.707	51.149	44.137	45.001	43.341	47.938	45.203	46.99
Pisum07G018900	2.53	4.002	2.642	3.375	3.29	4.197	1.743	3.089	3.075	2.171	3.628	2.468	0.596	0.617	0.612
Pisum07G109500	0	0	0.176	0.181	0.054	0	0	0.061	0	0	0	0.043	0	0	0
Pisum02G161000	17.297	15.724	14.359	16.231	14.463	11.472	20.051	17.574	15.04	19.142	18.709	17.639	20.797	21.583	22.224
Pisum07G302100	10.753	10.375	11.659	12.385	11.565	12.118	9.982	12.344	10.543	11.841	9.836	10.653	10.041	10.552	10.661
Pisum07G071400	2.771	1.612	0.947	0.757	2.114	2.129	2.082	0.768	1.059	1.87	2.073	1.622	1.354	0.892	1.39
Pisum06G328200	115.638	113.478	70.858	134.823	94.156	66.536	263.611	178.974	210.908	151.87	259.848	194.625	172.939	214.067	187.274
Pisum05G495400	11.322	12.203	10.142	9.84	10.45	14.684	14.203	19.089	25.825	28.258	20.749	26.605	36.495	38.88	38.352
Pisum07G436800	47.078	47.876	46.61	42.675	41.306	53.922	35.588	43.719	37.27	36.123	31.028	34.911	24.795	22.553	24.554
Pisum03G250300	16.23	12.955	14.533	12.453	13.273	15.221	10.625	9.008	9.82	12.081	13.203	11.14	7.383	8.836	7.071
Pisum07G117100	115.055	152.357	126.431	169.959	147.648	206.49	146.278	170.341	142.859	157.428	143.959	146.251	92.463	87.834	99.129
Pisum04G370900	42.036	53.419	49.622	50.772	50.999	45.152	39.884	42.615	38.052	41.175	38.564	40.641	33.066	30.709	34.705
Pisum06G176100	51.726	31.992	29.818	32.017	37.425	30.878	36.455	28.609	30.705	35.522	40.831	33.137	41.273	46.325	44.895
Pisum07G163900	0.822	1.41	1.182	1.444	1.53	1.835	0.561	0.899	0.878	1.29	1.383	1.265	0.567	0.778	0.651
Pisum07G339600	53.199	54.125	58.546	54.883	50.069	50.971	59.998	52.569	59.05	55.228	61.854	54.353	56.29	57.154	58.811
Pisum03G129400	160.313	122.699	139.935	137.378	139.241	150.506	118.101	107.146	103.596	116.822	113.461	108.968	80.152	85.364	80.957
Pisum06G354100	0	0.134	0	0.914	0.609	0.664	0.055	0.058	0.203	0	0	0.041	0	0	0.039
Pisum02G131900	34.216	36.499	29.655	37.712	33.667	35.217	28.587	23.634	22.491	20.089	16.745	19.057	9.068	11.805	9.91
Pisum02G285400	0.113	0	0	0	0.118	0	0.637	0	0	0.482	0.254	0.095	0.175	0.397	0.09
Pisum01G104700	0.355	0.518	0.875	0.441	0.761	0.657	0.542	0.323	0.283	0.534	0.422	0.349	0.21	0.183	0.132
Pisum05G484700	0.057	0	0.146	0.2	0.236	0.119	0.064	0.135	0.059	0.182	0	0.048	0.044	0.1	0.045
Pisum06G325500	49.051	52.827	52.626	51.694	54.018	50.541	54.948	62.113	66.026	61.666	54.138	59.841	62.562	63.875	62.754
Pisum05G210500	0.608	1.229	1.074	1.093	0.928	1.402	0.549	0.723	0.76	0.475	0.364	0.475	0.188	0.463	0.482
Pisum04G279300	80.239	64.956	72.555	65.88	67.293	69.041	40.075	36.38	40.693	52.499	58.52	48.768	25.887	21.389	23.565
Pisum02G008700	2.701	1.548	2.265	2.438	2.217	1.817	2.095	2.002	2.168	2.877	2.169	2.238	2.467	2.807	2.413
Pisum05G150100	15.892	16.02	15.58	14.901	16.047	13.176	21.406	20.719	20.798	18.159	19.33	17.445	26.471	26.988	24.68
Pisum01G348500	1.27	1.68	1.954	1.667	1.48	2.13	1.317	1.63	1.323	1.191	1.255	1.487	1.137	2.186	1.529
Pisum01G192600	31.616	28.208	30.541	30.037	31.987	23.699	33.821	28.785	31.398	32.967	32.429	31.738	40.4	37.306	39.197
Pisum05G335100	0	0.03	0	0	0.034	0	0	0	0.034	0	0	0	0	0	0
Pisum04G233100	6.857	8.463	6.788	8.741	8.455	6.678	14.165	15.538	20.55	22.174	19.527	22.555	23.986	23.499	26.143
Pisum05G464800	0.379	0.043	0.081	0.055	0.099	0	0.374	0.112	0	0.151	0.319	0.119	0.219	0.166	0.15
Pisum01G186500	0.421	0.155	0.359	0.394	0.35	0.353	0.095	0.1	0.263	0.179	0.094	0.141	0	0.148	0
Pisum07G073200	0	0.027	0.177	0.069	0	0.186	0.033	0	0	0.126	0.033	0.025	0.114	0.052	0.117
Pisum04G104300	0.041	0	0.023	0.016	0.043	0.086	0.015	0	0.029	0.058	0.046	0.023	0.032	0.024	0
Pisum01G333800	18.782	36.979	25.453	32.011	34.519	24.194	10.412	21.763	19.166	17.221	14.426	13.258	6.355	6.083	6.034
Pisum01G061600	0.304	0.21	0.585	0.624	0.554	0.159	0.429	0.452	0.238	0.486	0.427	0.191	0.352	0.401	0.843
Pisum04G447300	1.21	2.279	1.344	3.473	3.085	4.374	2.319	2.012	4.79	1.998	1.426	2.479	0.607	1.062	0.91
Pisum02G194700	2.801	3.911	5.169	4.725	6.761	6.925	3.284	4.126	6.069	4.536	4.401	3.466	1.037	1.377	0.71
Pisum05G443700	151.306	177.755	153.871	168.032	164.737	165.476	152.479	171.847	148.718	149.969	147.095	152.103	152.684	130.901	146.094
Pisum04G015000	7.344	6.362	8.739	7.58	7.601	6.143	8.128	6.131	8.125	8.673	9.37	8.758	12.08	13.345	12.155
Pisum07G137600	12.389	10.537	11.94	12.558	13.237	11.887	12.977	11.694	12.515	13.021	12.311	12.486	12.07	14.137	12.815
Pisum06G063400	10.104	9.457	10.786	8.661	9.658	8.922	9.537	8.262	9.585	8.402	8.758	9.707	8.304	9.064	9.236
Pisum05G148400	15.273	13.176	16.274	13.541	13.897	11.954	17.148	13.447	15.786	15.442	16.938	16.876	20.312	20.272	20.511
Pisum03G252200	0.356	1.047	0.69	0.389	0.519	0.945	0.348	0.564	0.42	0.329	0.533	0.417	0.275	0.229	0.282
Pisum04G290100	21.915	24.855	28.264	24.105	23.123	39.776	25.63	31.289	33.281	33.596	28.75	32.905	25.405	23.939	26.598
Pisum01G328600	2.093	2.589	3.039	2.933	2.845	1.888	1.364	1.408	1.122	1.727	1.303	1.588	0.663	0.542	0.374
Pisum06G375800	11.774	9.567	11.833	10.079	10.209	8.856	13.697	10.041	11.755	11.538	12.112	12.526	14.851	17.428	15.627
Pisum07G290000	91.12	82.42	87.711	84.371	85.455	80.711	62.008	62.003	60.122	61.442	55.977	60.22	28.458	32.008	27.399
Pisum05G187400	3.473	2.786	3.146	3.357	2.198	3.419	6.744	11.754	15.321	5.705	4.719	5.982	13.931	15.557	13.483
Pisum03G123500	16.101	19.392	18.537	20.571	18.626	20.334	14.859	21.901	19.764	16.428	15.121	17.57	11.073	9.61	12.055
Pisum04G090800	0.2	0.504	0.384	0.468	0.986	0.784	0.112	0.178	0.312	0.585	0.28	0.167	0.231	0.175	0.04
Pisum03G288000	0.509	0.467	0.435	0.255	0.227	0.685	0	0	0.151	0.232	0.163	0.122	0.112	0.128	0
Pisum03G263500	12.6	14.897	16.44	15.857	13.331	15.653	10.364	10.366	10.199	11.201	9.458	11.14	4.204	4.373	3.809
Pisum07G000600	5.938	4.523	6.064	8.483	5.576	1.821	4.734	1.893	2.263	3.857	3.413	2.785	2.123	2.67	1.835
Pisum01G122300	23.454	21.319	20.601	23.826	23.922	24.215	18.347	20.78	15.359	12.649	14.389	15.663	9.068	7.775	8.071
Pisum04G276300	11.225	8.96	11.603	9.921	10.741	7.962	9.546	8.056	10.667	11.229	10.31	9.05	9.834	15.502	13.014
Pisum01G315000	11.824	10.483	12.794	10.215	12.635	17.697	7.153	9.707	10.083	8.609	6.865	7.214	1.374	1.243	0.904
Pisum06G066500	5.599	5.53	5.799	5.75	5.506	7.432	3.76	3.325	3.316	3.35	3.4	3.623	1.687	2.525	1.427
Pisum05G433000	0.224	0.257	0	0.131	0.233	0.352	0.189	0	0.058	0.119	0.251	0.094	0.086	0.098	0.133
Pisum07G152100	53.659	79.693	63.413	84.283	77.377	91.531	62.358	72.002	54.483	42.995	26.462	34.628	12.48	14.996	10.651
Pisum07G359500	28.765	51.343	49.065	45.36	47.361	57.623	42.341	60.142	50.328	25.762	28.319	30.438	9.35	6.476	6.632
Pisum07G264800	11.605	10.989	11.66	10.825	10.994	9.607	10.982	8.637	10.523	12.821	11.777	11.889	11.58	13.303	12.223
Pisum07G206500	347.353	543.135	488.194	462.722	481.326	705.08	282.297	457.72	374.877	320.819	279.614	308.169	121.808	90.782	116.745
Pisum02G236100	0.389	0.75	0.93	1.002	0.566	1.304	0.219	0.323	0.446	0.621	0.262	0.195	0.18	0.102	0.185
Pisum07G024100	12.857	18.156	21.672	16.598	18.11	19.06	6.655	8.052	7.107	8.526	6.527	5.85	2.193	2.803	3.151
Pisum03G209900	425.148	675.644	539.988	582.462	581.445	907.634	511.644	717.064	564.673	560.449	493.902	537.234	217.977	258.607	243.153
Pisum06G023400	0.621	0.57	0.584	0.291	0.711	0.976	0.35	0.59	0.323	0.198	0.488	0.519	0.862	0.654	0.246
Pisum01G377700	101.72	90.675	83.981	93.534	86.573	82.304	70.502	71.838	68.659	64.426	70.914	75.486	60.122	64.769	68.597
Pisum04G247200	6.389	10.353	8.342	8.746	9.486	11.808	5.907	9.125	7.853	4.436	4.592	4.442	0.499	1.387	1.023
Pisum06G233300	19.307	15.692	17.093	18.45	16.19	17.632	22.622	20.445	22.561	23.546	23.377	24.373	30.58	35.129	33.088
Pisum04G213600	29.902	22.722	27.706	28.532	25.983	29.975	26.528	24.576	31.702	36.796	35.138	29.541	32.946	42.769	36.409
Pisum04G440900	6.218	4.431	5.462	5.446	5.321	5.297	3.603	2.969	3.814	3.808	3.554	3.936	2.018	2.475	2.439
Pisum02G001300	5.264	5.428	4.286	5.236	4.237	6.4	5.206	4.719	4.708	4.497	4.068	3.779	2.223	3.793	2.635
Pisum03G137700	16.211	19.669	18.858	20.337	16.012	21.114	21.668	21.208	19.17	13.302	14.996	19.323	13.016	11.204	13.616
Pisum05G315600	0	0.008	0.018	0.003	0.006	0	0	0.007	0.009	0.013	0.02	0.02	0.023	0.021	0.014
Pisum05G058300	430.879	475.023	477.271	558.387	574.277	526.542	373.765	436.605	398.128	417.062	399.045	424.841	301.198	291.867	294.226
Pisum04G332400	0.273	0.609	0.467	0.732	0.65	0.981	0.22	0.232	0.691	0.374	0.613	0.653	0.181	0.103	0.062
Pisum03G152200	53.883	58.449	55.561	57.452	53.623	52.074	65.034	74.894	72.401	57.639	54.381	65.034	72.634	72.283	71.686
Pisum01G244400	6.049	6.311	7.31	6.529	6.564	7.877	5.601	7.443	5.987	6.168	6.498	6.539	4.701	4.704	4.276
Pisum06G279100	49.429	62.05	63.534	52.28	50.274	66.908	48.933	43.229	43.061	46.554	46.426	45.042	20.867	22.108	19.994
Pisum03G064200	212.562	254.721	206.173	248.298	227.645	395.708	146.651	186.459	169.773	238.122	212.86	218.94	53.496	58.235	54.596
Pisum01G162300	18.631	18.045	19.807	18.909	17.613	17.255	21.111	22.948	21.728	21.383	19.769	20.176	27.337	25.729	27.766
Pisum04G450000	11.312	9.451	10.014	8.302	10.068	10.637	8.295	7.204	6.602	8.276	9.024	8.147	8.623	7.957	7.068
Pisum07G307500	6.875	9.337	10.235	10.821	10.796	9.633	14.501	7.967	6.899	11.593	20.779	12.66	17.347	12.184	15.329
Pisum06G118400	5.681	3.818	5.091	5.843	3.46	3.339	3.28	3.95	3.031	2.805	4.509	4.286	2.459	3.65	3.181
Pisum03G188000	1.677	0.359	0.812	0.458	0.233	1.406	0.567	0.133	0.116	1.072	2.572	0.608	1.726	1.473	1.195
Pisum03G404000	0	0	0	0	0.398	0	0	0	0.797	0.272	0	0.32	0.59	0.672	0
Pisum04G252000	42.597	178.348	157.183	113.287	112.409	186.65	28.598	59.943	49.74	40.094	30.678	35.537	20.299	14.22	19.569
Pisum07G164800	33.482	28.75	30.925	30.216	37.277	30.741	37.12	42.608	56.845	68.668	57.46	71.077	81.755	71.147	83.099
Pisum07G106500	696.928	653.255	608.03	665.481	621.806	800.224	445.132	493.945	417.579	402.048	374.922	370.281	149.444	153.362	151.557
Pisum07G112500	16.882	13.903	16.145	13.643	14.108	14.768	13.468	13.237	15	15.983	16.723	15.715	16.678	15.294	16.502
Pisum07G295400	60.848	65.418	63.897	65.609	61.595	82.081	59.534	66.785	56.075	53.661	60.585	61.371	61.029	59.775	56.854
Pisum01G324000	328.152	281.196	262.797	268.78	307.355	275.54	173.798	188.156	163.89	201.253	199.845	215.635	104.198	105.126	104.227
Pisum05G328000	52.739	57.219	53.74	52.967	50.49	70.387	55.377	64.079	58.626	55.224	52.684	56.236	44.527	52.25	44.915
Pisum07G252100	2.096	1.412	0.836	0.327	0.436	1.025	0.157	0.166	0.146	0.149	0.314	0.701	0.216	0.123	0
Pisum03G353700	64.307	74.564	73.414	68.743	65.485	89.146	51.319	56	46.207	51.89	51.971	49.965	30.112	29.282	29.505
Pisum05G379900	0.138	0	0.059	0	0.072	0.217	0.233	0	0	0.22	0.155	0.115	0.16	0.182	0.055
Pisum05G125200	3.513	3.34	5.266	3.537	4.296	7.748	2.153	2.928	3.146	2.429	3.25	2.164	1.236	1.569	0.83
Pisum06G046400	9.93	11.352	10.921	14.602	10.222	16.047	19.408	21.458	20.138	17.106	18.967	18.901	21.6	20.126	20.993
Pisum03G141200	200.156	269.416	265.155	176.274	209.758	303.97	92.732	155.628	140.087	163.614	135.613	148	39.057	35.134	35.966
Pisum04G231700	14.085	12.773	13.725	15.271	14.281	11.868	9.729	9.399	8.867	10.951	9.652	11.201	6.244	6.026	6.193
Pisum04G251900	0.208	0.572	0.355	0.73	1.008	0.822	0.364	0.493	0.673	0.491	0.285	0.386	0.267	0.142	0.256
Pisum04G411300	0	0	0.072	0	0.088	0.044	0	0	0	0	0	0	0	0	0
Pisum01G063200	0.185	0.127	0	0.162	0.144	0.048	0.26	0.384	0.096	0.295	0.104	0.309	0.285	0.284	0.512
Pisum05G270300	0.288	0.352	0.901	0.562	1.297	1.105	0.324	1.481	0.4	0.817	0.753	0.802	0	0	0
Pisum04G241000	19.687	21.524	26.188	14.982	22.528	18.137	15.961	11.124	10.516	12.214	16.865	17.377	8.776	8.703	7.161
Pisum05G168500	1.047	4.352	4.432	3.155	2.439	6.374	0.506	1.303	1.247	1.009	1.231	0.917	0.308	0.438	0.276
Pisum06G038800	29.924	24.728	25.208	26.414	24.667	23.237	28.148	26.785	25.301	27.109	32.635	27.663	38.335	30.482	37.5
Pisum03G040600	45.394	34.743	43.429	39.133	41.533	29.948	45.329	32.199	41.321	48.022	48.071	45.856	64.524	67.775	64.987
Pisum02G153100	0.334	0.253	0.319	0.368	0.245	0.226	0.199	0.163	0.205	0.272	0.309	0.312	0.152	0.242	0.249
Pisum01G389000	72.458	87.523	94.225	65.988	61.329	72.938	81.546	69.884	72.172	64.731	65.892	62.862	59.241	68.105	62.137
Pisum05G538500	5.974	6.534	5.962	5.609	4.84	5.16	4.575	4.009	3.611	4.567	3.787	4.385	3.343	3.163	2.997
Pisum05G253800	13.374	10.085	11.568	11.154	12.197	9.082	13.617	9.643	12.413	16.154	15.565	14.38	20.682	21.455	22.682
Pisum01G307800	7.692	13.692	9.144	11.641	11.334	13.715	8.563	9.819	11.647	9.315	7.667	7.55	3.797	5.244	4.653
Pisum07G114300	21.592	18.939	19.682	18.235	17.045	16.571	21.366	18.379	18.636	20.528	21.871	23.091	25.79	25.598	27.309
Pisum06G416900	21.629	29.311	30.709	18.746	22.95	35.729	13.684	14.893	15.475	16.081	14.784	13.031	7.451	9.532	8.844
Pisum02G329200	5.975	4.275	4.056	6.375	6.12	3.663	5.142	4.979	6.827	4.761	4.808	4.395	5.003	5.632	5.721
Pisum03G129600	11.501	7.829	8.38	6.292	7.957	11.071	7.831	7.074	7.116	9.889	8.255	6.248	5.676	6.817	6.379
Pisum06G272000	393.721	412.533	371.366	388.813	365.469	380.502	395.577	457.289	424.869	430.379	394.182	466.806	463.003	402.406	450.624
Pisum05G403600	96.568	100.098	90.835	97.025	105.029	96.515	69.433	80.767	71.115	65.332	61.225	65.165	21.629	24.07	21.653
Pisum02G053800	0	0.005	0.015	0.027	0.03	0.018	0	0.028	0	0	0.007	0	0	0	0.005
Pisum07G229700	20.872	16.744	15.124	16.644	20.434	19.468	21.971	26.119	21.59	15.48	11.629	12.027	11.62	13.041	11.18
Pisum07G169700	40.619	46.124	37.566	36.601	34.367	51.206	30.942	39.37	30.225	27.937	29.053	32.189	30.309	32.332	33.044
Pisum05G397100	0.931	0.513	0.227	4.547	1.466	1.393	1.678	1.611	3.656	1.076	1.253	1.111	2.216	1.821	3.158
Pisum01G155100	11.87	12.659	13.333	13.905	14.062	16.441	10.874	9.242	9.772	8.999	10.377	10.259	8.645	9.095	8.87
Pisum05G516300	116.312	109.439	121.562	96.412	103.012	105.981	77.65	72.451	76.647	74.839	71.879	72.668	57.384	58.426	55.352
Pisum07G312000	5.771	5.855	7.767	7.953	8.124	11.539	6.93	6.631	7.702	13.582	11.006	12.268	9.168	18.413	13.141
Pisum04G107100	0.107	0.049	0.228	0.062	0	0.223	0.06	0.19	0.055	0.113	0	0.089	0.041	0.187	0.084
Pisum07G385100	172.523	127.799	123.485	119.816	123.891	152.218	104.825	121.101	100.539	113.732	128.496	120.514	129.782	127.608	129.438
Pisum06G244200	19.925	23.043	24.677	20.348	26.828	20.713	19.027	22.688	23.85	19.605	16.162	18.926	16.729	15.002	17.105
Pisum04G385000	20.216	21.411	15.996	21.084	18.298	20.369	15.405	16.725	14.56	17.032	14.295	17.248	9.391	10.007	9.269
Pisum04G432800	32.674	32.853	29.432	34.462	32.554	26.365	46.273	36.21	40.013	38.447	36.775	38.715	39.036	39.551	41.178
Pisum06G005300	9.444	11.092	14.065	10.095	8.645	12.867	5.351	5.946	7.042	7.972	7.181	5.523	5.933	6.796	6.619
Pisum07G107000	20.768	20.954	21.075	22.606	20.611	16.937	25.678	23	23.233	24.848	22.123	20.382	27.464	27.379	26.942
Pisum01G009100	6.517	12.306	12.245	10.067	10.806	13.41	3.483	6.538	6.518	6.804	5.303	5.557	1.583	2.416	1.953
Pisum07G226700	1.733	3.833	3.51	2.632	3.54	3.968	1.737	1.754	3.277	2.189	1.513	1.127	0.396	0.958	1.017
Pisum02G267200	6.875	28.782	26.501	20.975	17.549	35.76	9.371	18.612	17.488	17.458	15.609	16.909	7.895	7.72	9.114
Pisum07G378600	6.861	7.249	8.477	6.98	8.11	8.774	5.41	4.936	5.201	4.255	4.229	6.248	2.485	3.507	2.78
Pisum02G127200	38.95	25.889	29.065	32.141	28.47	31.016	37.584	28.241	28.427	28.673	31.294	31.442	34.151	38.071	34.806
Pisum05G032000	76.367	58.048	49.764	56.761	58.588	88.236	53.8	51.961	47.898	46.536	57.767	45.413	31.608	34.268	30.233
Pisum06G114000	41.804	35.046	31.75	40.753	38.022	32.425	40.763	35.64	34.613	33.982	40.796	35.032	42.936	42.821	44.095
Pisum02G262900	1.933	2.96	2.058	2.026	2.47	4.3	1.415	1.289	1.873	2.349	2.436	1.418	1.649	2.085	1.45
Pisum04G211200	7.773	9.674	13.427	8.313	7.501	12.392	7.111	7.494	9.036	8.941	6.89	6.169	6.302	9.445	8.25
Pisum05G544900	65.926	41.465	44.809	56.241	45.42	44.017	32.705	18.45	19.983	37.696	36.281	43.599	19.515	24.755	19.405
Pisum04G418700	0.474	0.436	0.27	0.37	0.411	0.58	0.356	0.188	0.412	0.253	0.177	0.066	0.061	0.278	0
Pisum05G429700	9.454	9.642	11.309	11.037	9.532	7.924	12.935	9.643	9.713	10.107	10.427	9.568	10.037	12.623	9.783
Pisum03G126600	159.195	200.604	180.81	173.319	174.812	259.767	122.104	173.11	142.83	116.437	105.908	123.544	60.709	53.084	64.903
Pisum02G078800	10.729	8.514	10.619	9.487	10.245	7.745	10.611	9.506	12.029	11.139	11.86	11.102	15.406	14.798	14.602
Pisum05G187600	323.877	428.509	358.65	435.046	388.408	363.227	948.791	1284.12	1438.22	995.78	933.154	1052.98	1271.28	1431.53	1345.71
Pisum02G119400	29.641	29.922	27.834	26.538	25.249	33.565	22.553	20.38	22.351	25.236	24.541	26.096	14.61	13.938	12.7
Pisum05G459000	0.336	0.416	0.645	0.374	0.279	0.317	0.435	0.199	0.472	0.59	0.509	0.393	0.842	0.545	0.665
Pisum06G120400	4.746	7.666	7.411	7.572	6.385	4.372	6.087	5.152	6.649	5.492	4.775	3.421	4.42	3.808	3.822
Pisum05G291900	2.429	3.915	4.229	2.738	3.529	4.465	1.085	1.688	1.623	2.49	2.623	3.334	1.662	1.328	1.669
Pisum07G468500	28.203	20.273	22.641	20.822	23.408	17.591	14.564	15.855	17.39	22.22	25.467	24.212	24.824	26.807	21.863
Pisum04G028400	0	0.046	0	0.058	0	0	0	0	0	0	0	0	0	0	0
Pisum03G295700	7.308	3.232	3.507	3.963	3.191	3.072	3.356	3.429	2.444	2.307	2.683	2.451	1.288	0.99	0.964
Pisum07G172300	0	0	0.018	0.024	0	0	0	0	0	0.011	0	0	0	0	0
Pisum05G022900	0.089	0.136	0.152	0.069	0.123	0.124	0.1	0.035	0.154	0.095	0.1	0.05	0.023	0.13	0.047
Pisum01G287000	0.009	0.032	0.029	0.01	0.027	0.009	0.01	0	0	0.009	0	0	0.007	0.008	0
Pisum06G235900	0.052	0.036	0.022	0.031	0.014	0.027	0.015	0	0.014	0.014	0.029	0.033	0.01	0.023	0.031
Pisum01G209800	1.025	1.094	1.527	1.284	1.413	0.899	0.994	0.736	0.943	0.939	0.749	0.897	0.625	0.92	0.547
Pisum04G256100	14.579	27.353	34.774	18.314	19.882	34.124	15.245	19.162	21.135	25.05	21.513	23.291	21.734	20.862	17.635
Pisum04G102500	33.975	27.644	30.609	31.385	30.904	24.418	36.076	29.054	32.994	32.062	34.692	33.779	43.662	39.436	41.539
Pisum04G193800	8.327	7.649	7.508	6.575	9.478	7.616	6.43	5.957	6.47	5.636	5.886	7.039	4.722	4.645	5.537
Pisum04G213400	0.2	0	0	0	0	0.105	0	0.119	0	0.319	0.224	0.083	0.385	0.088	0.395
Pisum06G107300	20.53	19.03	18.666	21.891	21.4	19.342	22.081	21.975	21.23	22.672	21.478	23.736	23.472	23.175	22.894
Pisum07G237400	1.047	0.908	0.898	1.02	1.076	1.467	0.63	0.584	0.675	0.556	0.717	0.538	0.165	0.225	0.243
Pisum05G500200	0	0	0	0.064	0	0.057	0	0.065	0	0	0	0	0	0	0
Pisum05G515700	0.374	0.301	0.2	0.383	0.097	0.392	0.105	0.111	0.097	0.199	0.42	0.195	0.108	0.369	0
Pisum03G378700	17.977	21.786	25.264	20.933	20.025	25.796	22.033	18.009	20.453	22.13	19.45	21	17.406	17.426	16.992
Pisum04G010600	6.882	8.976	8.703	8.586	7.411	7.787	11.403	9.565	9.607	9.128	9.229	9.206	11.922	11.722	10.735
Pisum07G470300	14.993	17.8	18.248	16.656	15.659	16.038	18.612	19.649	19.203	20.981	18.981	18.6	18.913	20.362	20.905
Pisum06G419900	20.126	13.875	16.791	14.035	15.986	11.807	14.768	12.466	14.794	16.093	16.178	15.945	23.777	25.882	22.846
Pisum06G118600	0	0.026	0	0.033	0.058	0.088	0	0.033	0.058	0.239	0	0.164	0.173	0.148	0.067
Pisum02G072200	4.408	6.012	4.071	7.407	8.478	8.724	6.826	13.224	13.963	9.108	10.094	10.35	11.751	7.936	11.106
Pisum05G067200	8.531	6.248	7.146	5.552	4.931	7.302	13.89	7.948	9.817	11.94	12.952	9.837	10.627	12.728	11.831
Pisum02G321500	0.751	1.173	1.54	0.704	0.625	1.495	0.508	1.606	1.252	1.12	1.096	1.57	0.464	0.791	0.654
Pisum01G305100	108.624	128.401	129.892	118.965	121.365	134.482	95.978	120.986	119.799	101.403	98.555	103.222	98.964	100.483	97.953
Pisum01G001900	0	0.34	0.211	0.362	0.064	0.582	0	0.147	0.064	0	0	0.052	0	0.054	0.049
Pisum02G232000	5.509	9.346	8.253	7.36	8.147	9.26	10.571	12.588	14.752	12.963	9.761	13.702	15.485	17.147	16.113
Pisum05G489800	0.058	0.106	0.049	0	0	0.06	0	0	0.06	0.061	0.259	0.145	0.222	0.051	0.32
Pisum02G077900	272.751	360.585	311.955	328.001	301.052	406.194	257.09	292.398	296.113	289.919	232.168	256.458	125.737	151.053	136.95
Pisum02G115600	19.971	13.736	16.984	16.322	15.27	15.862	18.009	17.544	14.709	17.219	14.594	17.863	17.847	17.697	18.534
Pisum06G127500	4.811	4.971	5.106	3.962	4.301	5.788	3.093	3.572	3.72	4.805	3.121	4.211	1.798	1.815	1.666
Pisum07G443200	1.688	10.233	8.005	6.921	6.586	13.706	1.427	5.514	3.605	2.338	2.652	2.752	1.498	1.408	1.403
Pisum04G176700	42.946	55.333	51.971	54.418	43.901	50.595	42.192	45.259	38.298	41.034	37.505	39.4	34.556	27.949	28.182
Pisum07G417600	26.971	41.753	37.803	36.682	28.798	43.39	49.643	59.517	66.717	38.418	37.409	40.202	53.392	63.945	67.343
Pisum02G286400	7.854	10.005	9.134	9.86	10.116	10.186	8.549	8.929	7.807	7.72	8.208	7.376	8.092	6.244	6.112
Pisum01G162700	0.158	0.145	0.203	0.185	0.082	0.166	0.089	0.094	0.123	0.168	0.177	0.099	0.061	0.173	0.031
Pisum04G354700	35.945	42.03	42.212	39.273	42.576	45.654	35.409	34.686	30.561	36.842	37.471	35.438	28.315	27.671	29.783
Pisum03G046000	3.062	2.677	2.188	2.724	2.879	2.868	3.351	3.707	3.343	2.979	2.412	3.372	3.93	2.972	3.916
Pisum04G324000	0	0.016	0.015	0	0.019	0.019	0.04	0.021	0.019	0.019	0.04	0.06	0.041	0.047	0
Pisum05G336100	10.9	8.644	9.686	10.513	11.304	9.06	9.707	8.33	7.078	8.284	8.93	8.172	7.57	7.465	7.336
Pisum01G176300	4.1	2.597	2.295	3.478	3.751	2.444	2.63	2.771	2.504	2.41	2.142	2.542	2.727	3.538	2.687
Pisum05G058700	51.729	37.246	41.907	43.526	45.855	41.67	41.154	37.115	37.127	43.061	47.898	47.195	52.406	50.098	50.039
Pisum02G283500	33.377	60.181	47.927	46.611	46.143	51.4	38.58	59.015	52.881	43.378	38.15	46.447	17.885	15.331	18.536
Pisum02G268000	33.622	28.239	25.35	31.293	27.515	23.161	60.265	45.092	49.741	38.395	45.872	46.403	56.567	51.154	64.092
Pisum05G200800	20.023	27.15	27.117	26.434	29.856	26.876	17.861	25.619	26.535	22.299	21.706	19.968	10.16	11.282	10.21
Pisum05G137100	20.707	18.337	20.367	20.69	20.208	16.448	24.886	21.745	22.929	25.485	26.086	25.178	25.286	27.227	26.362
Pisum05G402800	42.083	38.21	42.372	35.934	37.885	33.387	41.152	33.684	38.335	36.01	39.451	34.835	39.782	39.211	40.642
Pisum01G185500	2.388	1.803	1.537	1.61	1.702	1.508	1.623	1.283	0.954	1.394	1.285	1.039	0.732	0.718	0.829
Pisum01G010400	17.278	17.931	16.2	18.005	13.658	19.335	12.583	16.393	14.96	14.642	11.961	14.164	9.912	10.392	9.771
Pisum05G113000	8.603	9.429	10.748	11.475	9.891	8.558	12.549	10.734	13.217	13.362	12.493	11.937	18.826	19.644	17.486
Pisum06G045600	9.687	9.303	9.01	9.308	8.599	7.528	8.542	7.953	7.511	7.968	7.045	8.386	7.304	6.567	7.476
Pisum03G324200	235.362	296.319	280.166	330.533	333.479	268.043	243.177	249.791	243.011	246.543	212.804	227.783	163.144	153.263	165.713
Pisum05G252600	1165.29	1876.05	1714.84	1760.73	1984.81	2760.94	1232.77	2061.47	1750.39	1394.43	1285.65	1420.04	581.091	494.53	571.384
Pisum05G037800	0.079	0.073	0.271	0.278	0.247	0.581	0.714	0.188	0.825	0.253	0.8	0.53	1.1	0.626	0.878
Pisum02G124600	0.283	0.434	0.242	0.775	0.59	0.99	0.213	0.112	0.295	0.705	0.318	0.632	0.146	0.498	0.224
Pisum07G441400	2.134	1.655	2.229	1.778	1.382	1.64	1.764	1.408	1.433	1.566	1.171	1.467	1.537	1.124	1.877
Pisum05G542600	3.648	4.694	5.476	4.249	5.382	5.743	2.834	3.99	4.487	4.062	3.076	3.911	1.829	1.882	1.909
Pisum05G068000	3.67	3.518	4.567	2.897	2.407	10.197	2.428	1.611	1.912	2.125	1.522	0.4	0.616	0.63	0.821
Pisum05G083500	37.024	39.467	40.303	45.899	44.392	31.333	80.991	76.585	89.801	57.633	53.912	58.652	121.345	118.195	112.134
Pisum02G000800	11.095	8.083	12.719	10.26	9.2	6.215	14.02	8.194	11.194	12.893	13.864	12.271	16.636	18.782	16.262
Pisum07G364100	37.287	35.236	35.593	33.693	34.734	33.51	20.671	24.848	25.448	25.414	22.952	23.18	17.246	21.322	16.959
Pisum07G315100	6.961	5.187	7.518	7.539	8.882	6.742	5.773	4.212	3.284	6.716	5.601	4.063	3.04	4.497	4.783
Pisum01G276300	5.9	5.874	6.017	6.153	5.743	4.786	4.334	4.884	4.402	4.623	4.742	4.869	3.613	4.445	4.521
Pisum06G321200	0.285	0.131	0.122	0.056	0.247	0.149	0.375	0	0.148	0.101	0.48	0.198	0.147	0.208	0.338
Pisum06G133700	37.692	39.701	39.052	38.029	35.891	36.1	42.571	38.251	34.878	31.219	28.748	31.389	25.137	27.149	26.449
Pisum02G137800	0.238	0.405	0.522	0.557	0.6	0.391	0.804	1.129	1.379	4.267	3.124	5.904	4.898	6.348	5.564
Pisum01G285500	5.853	12.843	14.447	13.014	12.969	16.011	13.195	16.094	14.058	13.279	12.468	13.73	12.294	9.279	11.886
Pisum07G382000	168.973	241.893	234.207	195.053	199.329	249.954	103.533	152.239	132.007	124.172	111.643	108.56	26.068	25.491	23.369
Pisum05G237100	7.28	6.741	6.827	7.996	8.005	5.436	6.56	5.835	6.885	8.092	7.062	6.928	9.453	8.903	8.513
Pisum04G398300	25.201	21.745	23.786	23.218	24.631	17.892	31.184	24.122	27.338	26.367	24.658	26.41	27.052	25.661	29.188
Pisum06G222100	72.778	78.849	88.049	77.789	73.138	77.783	85.842	86.984	97.793	116.199	101.448	103.051	106.07	151.717	127.182
Pisum07G452600	14.095	31.783	24.748	30.757	31.344	43.606	23.053	53.252	41.46	21.258	19.292	23.016	4.564	3.737	4.245
Pisum07G056500	52.039	42.932	43.721	50.351	50.061	41.389	46.585	42.766	47.319	49.376	50.407	46.98	50.259	49.014	53.636
Pisum05G035100	1.684	1.791	2.272	1.35	2.305	3.9	0.999	0.948	0.923	1.322	0.597	0.667	0.684	1.167	0.702
Pisum06G277800	1.125	0.766	0.961	0.781	0.911	0.699	0.799	1.337	0.868	1.065	1.309	1.115	1.415	1.134	0.957
Pisum06G254800	0.022	0.08	0.093	0.128	0.137	0.069	0	0.026	0.046	0	0.074	0.037	0	0.096	0.035
Pisum04G447700	0.274	0.414	0.318	0.597	0.571	0.841	0.353	0.582	0.49	0.376	0.616	0.393	0.151	0.138	0.124
Pisum02G194300	4.879	5.378	5.225	5.944	6.362	9.677	3.74	3.941	2.169	4.019	2.628	3.318	2.259	1.199	2.266
Pisum03G150700	0.033	0.036	0.028	0.031	0.041	0.055	0.015	0	0.007	0.021	0.015	0.05	0.03	0.012	0.042
Pisum05G117600	0	0.172	0.16	0	0	0.065	0.07	0	0	0	0.07	0	0	0	0
Pisum06G068200	18.145	25.934	28.109	24.98	28.318	25.982	12.09	16.82	17.622	14.633	13.797	14.285	3.762	3.499	3.424
Pisum02G008300	14.906	14.195	12.923	12.711	9.864	16.248	14.269	15.103	13.93	13.486	12.669	12.096	13.067	12.366	12.149
Pisum03G035300	28.884	24.592	27.755	26.225	25.704	32.385	24.628	21.58	19.054	25.217	25.262	24.254	19.318	21.509	21.166
Pisum06G395900	31.515	32.94	29.075	31.587	29.54	33.729	45.629	47.522	49.105	43.198	38.187	43.67	52.461	51.762	51.465
Pisum07G250600	83.844	95.024	95.139	84.498	78.929	102.434	94.508	103.815	87.531	79.303	79.156	77.891	70.173	61.15	72.287
Pisum05G241400	43.729	39.344	49.818	38.889	41.482	38.404	24.436	22.524	23.389	28.458	27.968	25.072	8.102	11.551	6.92
Pisum04G098700	49.311	48.754	47.927	48.742	45.471	48.241	39.729	45.251	38.201	41.385	43.594	40.529	45.027	39.693	42.159
Pisum01G175700	27.608	26.968	26.347	30.29	27.975	21.082	32.087	31.409	33.018	32.851	33.487	33.936	38.897	41.726	40.756
Pisum03G225400	30.639	37.772	33.384	31.722	40.452	44.136	22.588	30.376	25.228	25.387	22.835	22.965	14.866	12.227	12.65
Pisum05G316600	5.138	5.089	5.043	5.098	6.207	5.694	4.834	4.867	4.534	5.745	5.932	4.508	4.882	4.939	4.404
Pisum05G430500	6.559	15.164	8.69	9.324	8.895	9.111	19.689	34.407	40.769	17.823	15.549	21.383	28.492	35.59	32.912
Pisum02G151300	0.982	8.221	11.906	3.026	2.158	17.915	1.681	0.778	1.554	1.163	0.776	0.365	0.281	0.287	0.432
Pisum03G094100	14.646	7.962	11.2	6.202	8.13	7.56	17.423	12.731	18.994	18.65	22.473	15.494	40.591	39.251	30.596
Pisum05G108300	0	0	0	0	0.203	0	0	0	0.203	0.208	0	0	0.151	0	0.155
Pisum04G333800	612.713	738.848	788.171	632.853	831.976	1173.04	418.998	517.463	451.274	510.342	665.125	477.647	110.839	89.127	104.947
Pisum03G181000	202.098	333.784	287.731	285.367	290.502	412.421	221.929	340.498	304.342	243.246	212.475	247.001	62.342	54.538	64.526
Pisum04G175300	15.056	10.849	12.144	15.281	13.37	13.734	9.51	12.258	9.803	10.509	9.104	10.907	4.257	3.989	3.289
Pisum06G288600	4.121	3.19	3.521	3.495	3.257	1.935	7.099	4.082	4.905	4.338	4.858	4.417	6.898	7.398	7.911
Pisum03G345000	9.655	22.687	23.118	15.19	18.281	32.933	8.668	9.669	10.585	11.362	8.504	7.275	11.392	11.089	8.534
Pisum07G116800	21.136	20.015	19.994	17.096	17.279	18.505	19.513	15.961	18.925	17.424	18.41	16.999	19.221	16.348	20.042
Pisum07G105500	54.075	71.007	77.514	64.423	71.178	65.447	37.156	48.798	49.157	47.952	39.559	47.917	14.418	16.209	13.867
Pisum03G108100	15.271	12.131	13.35	12.57	14.048	12.787	9.902	6.864	7.309	11.809	11.05	11.683	7.916	9.214	7.189
Pisum01G279300	0	0.108	0.05	0.276	0.184	0.247	0.266	0.63	0.552	0.753	0.331	0.542	0.682	0.569	0.14
Pisum02G289400	1.427	0.504	1.594	0.643	1.028	1.035	0.742	0.261	0.572	1.228	1.601	1.055	1.016	1.494	1.477
Pisum02G294300	64.249	69.387	65.036	70.405	70.235	77.404	50.917	59.079	49.053	47.274	45.144	47.931	8.936	10.363	9.598
Pisum07G193500	0.048	0.111	0.248	0.226	0.151	0.177	0.163	0.029	0	0.077	0.108	0.081	0.056	0.106	0.019
Pisum02G032500	2.433	1.947	2.223	2.314	2.331	1.363	2.58	2.375	1.932	2.695	2.055	2.256	2.732	3.151	2.88
Pisum03G401600	39.95	37.698	38.729	40.783	41.567	32.238	35.186	30.309	32.983	30.843	30.448	29.514	27.113	25.597	26.605
Pisum04G002000	1.509	2.217	2.224	3.049	3.218	1.976	2.423	2.644	2.122	1.567	1.312	1.64	0.844	1.225	0.747
Pisum03G011500	0.019	0.034	0.064	0.066	0.059	0.02	0.063	0.022	0	0	0	0.016	0	0	0.015
Pisum06G082700	6.828	7.788	8.847	13.272	8.275	14.149	15.562	22.55	21.261	13.509	15.577	21.894	19.164	16.864	20.496
Pisum01G275700	481.257	390.261	390.432	355.171	433.99	369.905	227.298	270.057	243.277	157.336	357.167	200.469	244.387	133.404	209.52
Pisum06G284000	34.112	31.067	34.733	33.036	31.803	25.856	39.077	31.18	35.537	35.314	36.738	35.077	45.012	47.192	47.448
Pisum04G179700	0.487	0.894	1.456	0.713	0.443	1.785	0.412	0.651	0.254	0.908	0.615	0.458	0.188	0.427	0.193
Pisum06G290700	0.682	2.552	3.046	0.921	0.636	0.238	4.964	2.118	2.895	1.843	2.02	2.528	3.021	3.452	2.892
Pisum07G051200	26.495	17.395	20.783	23.202	17.987	18.384	17.234	14.447	12.579	15.455	17.158	14.309	14.144	18.229	12.037
Pisum04G428800	6.766	7.662	6.216	6.677	7.329	6.651	5.38	7.927	7.338	7.208	5.824	7.052	7.187	5.981	6.421
Pisum02G251300	10.058	5.496	9.029	7.308	8.743	10.27	7.319	6.806	5.836	5.832	4	6.067	3.537	3.242	1.915
Pisum04G021600	59.03	61.231	68.184	69.375	67.953	67.764	55.321	60.768	62.904	57.175	56.812	57.15	50.059	50.894	50.984
Pisum06G278900	47.886	49.422	45.244	52.035	49.38	59.387	52.173	51.563	47.442	47.607	44.104	46.726	47.772	42.09	47.711
Pisum07G205500	16.91	20.598	15.391	18.333	17.649	20.412	16.753	17.031	18.054	15.833	16.266	13.217	9.888	11.02	9.689
Pisum06G188600	8.615	13.116	13.843	12.465	12.786	14.204	11.568	8.644	10.513	11.628	12.519	12.254	9.694	9.312	10.654
Pisum01G302000	30.694	32.493	31.339	29.57	35.08	40.041	10.419	16.119	16.605	21.021	20.414	19.768	10.973	9.417	9.571
Pisum01G316000	250.596	181.31	187.446	218.701	204.903	214.399	198.126	200.619	195.45	234.498	266.284	244.951	279.265	276.971	278.597
Pisum06G062800	11.688	10.294	11.468	11.585	11.727	10.631	10.243	8.659	9.969	9.442	10.558	10.39	8.821	8.74	8.771
Pisum02G310500	12.093	12.302	13.885	11.326	11.131	11.506	7.495	8.285	8.874	8.887	8.237	8.413	2.487	3.115	2.359
Pisum05G132500	0.059	0.027	0	0.034	0	0.031	0	0	0	0.031	0	0.025	0.023	0	0
Pisum04G292600	0.14	0.301	0.24	0.11	0.097	0.294	0.105	0.167	0.317	0.174	0.105	0.117	0.072	0.041	0.056
Pisum04G074100	0.405	0.569	0.733	0.307	0.422	0.475	0.107	0.198	0.273	0.254	0.508	0.478	0.184	0.23	0.208
Pisum05G195100	232.76	164.763	215.337	181.641	200.275	178.93	153.324	116.223	160.19	201.703	152.435	118.21	104.11	126.2	100.962
Pisum04G244600	8.067	4.667	6.445	6.443	6.05	5.598	4.074	2.862	3.493	3.851	3.997	3.329	3.315	3.036	3.277
Pisum04G433400	0.197	0.408	0.716	0.462	0.564	0.362	0.333	0.234	0.514	0.315	0.166	0.206	0.038	0.13	0.078
Pisum02G292500	15.251	12.665	15.48	13.936	15.54	9.851	17.094	11.51	16.545	15.514	18.434	15.723	25.571	24.741	24.128
Pisum06G155300	27.234	20.642	23.469	20.164	19.399	20.58	25.444	19.617	19.319	17.593	16.477	16.285	15.157	14.09	14.288
Pisum01G213400	18.58	14.699	16.049	15.092	16.792	24.012	15.822	16.996	15.965	14.881	18.339	16.045	12.505	10.478	13.745
Pisum01G193800	41.147	33.451	39.897	42.713	46.146	34.589	43.142	40.4	48.46	50.969	46.994	50.164	48.734	47.904	46.752
Pisum05G367200	0	0.095	0.176	0	0	0.108	0	0	0.107	0.055	0.058	0	0	0	0
Pisum07G148100	6.304	6.265	5.033	7.868	7.042	7.145	4.834	7.672	4.737	4.624	5.16	6.005	4.027	4.582	4.459
Pisum03G378300	17.995	16.297	18.191	15.439	15.559	19.252	14.142	20.925	15.182	16.471	15.217	17.165	15.842	14.798	16.155
Pisum05G469300	1700.68	2777.7	2431.37	2325.89	2350.46	3284.34	1573.73	2492.46	1958.17	1556.53	1462.19	1620.95	586.924	500.354	583.625
Pisum03G142800	12.849	14.953	15.271	14.769	13.319	11.893	17.859	15.436	17.563	14.873	13.336	16.479	16.848	16.753	18.473
Pisum07G327300	328.971	528.064	467.844	388.25	449.481	632.974	228.585	357.71	338.336	278.944	246.188	251.401	80.204	59.851	76.819
Pisum01G357100	1.742	1.76	1.885	1.972	1.873	3.71	6.217	3.379	4.173	2.659	3.648	3.301	6.54	5.301	5.056
Pisum04G257800	0.049	0	0.169	0.058	0.154	0.155	0.056	0	0.051	0.105	0.166	0	0	0	0.078
Pisum03G381500	8.36	9.271	8.492	9.285	10.921	9.602	7.957	7.135	7.258	7.026	7.54	7.223	4.659	4.948	5.148
Pisum07G027700	4.925	7.138	5.096	6.298	5.265	3.881	3.259	2.952	2.353	2.022	2.535	2.644	0.453	0.833	0.537
Pisum04G436500	3.896	4.144	3.434	4.324	3.329	4.727	4.715	4.385	4.273	3.889	4.188	3.875	4.367	4.501	4.254
Pisum05G076900	11.777	12.291	11.216	11.02	11.381	10.199	15.371	14.683	12.725	14.839	14.158	14.969	15.559	14.598	16.514
Pisum06G107700	379.194	400.754	352.363	349.509	375.749	371.112	275.934	289.956	217.3	184.301	169.103	170.182	44.679	57.755	47.177
Pisum05G015400	45.211	60.037	62.646	47.909	52.688	76.969	30.845	44.431	36.719	33.906	28.456	32.765	10.041	10.25	8.478
Pisum02G192500	39.973	32.121	34.825	37.058	35.569	29.443	37.538	38.395	37.504	36.419	38.198	40.639	43.447	41.34	44.776
Pisum03G187200	38.788	37.786	37.695	34.431	35.708	47.48	32.162	38.726	32.709	37.477	37.164	34.826	32.052	28.724	31.574
Pisum04G407600	17.333	18.28	18.211	19.477	18.836	17.554	22.939	27.835	24.544	24.21	22.045	27.481	25.61	25.42	27.6
Pisum05G319400	0.058	0.107	0.099	0.068	0.06	0.061	0	0	0	0	0	0.048	0	0	0
Pisum05G252400	18.815	18.916	20.975	19.956	19.611	14.775	24.662	20.98	25.196	24.608	23.851	23.996	34.121	32.315	31.699
Pisum05G465700	0	0.102	0.095	0	0	0	0.126	0.132	0	0	0	0	0	0	0
Pisum02G215400	313.839	294.51	263.013	411.747	388.942	375.702	295.635	221.566	196.802	303.952	297.454	302.107	230.186	246.579	242.805
Pisum04G431200	0.006	0	0	0.004	0.006	0.003	0.01	0.004	0	0.007	0.021	0.005	0.021	0.005	0.017
Pisum01G293800	3801.24	5711.21	4728.16	4337.75	4894.13	5244.68	1875.54	3103.52	2860.69	2483.59	2207.08	2351.82	744.569	535.806	628.19
Pisum03G272600	2.484	3.097	4.548	2.702	4.246	7.25	1.1	2.319	2.033	2.647	2.788	1.335	1.164	1.402	0.843
Pisum05G450400	1.11	0.453	0.211	0.963	0.898	0.99	1.621	0.879	1.07	1.664	1.384	1.34	1.427	1.66	1.171
Pisum01G056800	60.465	57.074	55.599	56.548	58.308	51.283	62.2	64.424	57.063	62.588	64.612	65.733	71.431	58.48	67.29
Pisum06G363600	77.555	66.196	67.907	78.101	74.319	60.795	84.533	77.951	78.603	83.451	87.701	84.496	97.282	86.2	93.015
Pisum01G116500	86.604	102.877	88.82	80.152	71.769	132.463	64.923	92.161	72.582	71.267	79.121	71.017	72.288	56.906	73.736
Pisum04G418300	15.4	13.044	14.626	13.506	13.528	17.191	12.259	11.494	11.585	12.196	13.948	11.304	8.371	8.328	7.877
Pisum05G332000	32.669	50.646	45.422	48.851	46.522	51.928	57.44	70.944	68.583	58.023	52.195	57.335	75.002	69.006	73.082
Pisum07G287100	25.655	18.382	19.221	19.918	19.022	23.252	24.423	28.867	25.551	25.568	23.471	26.608	29.665	29.196	30.738
Pisum04G248000	0.66	0.441	0.718	0.211	0.5	0.692	0.744	0.998	0.375	1.151	0.539	0.903	1.343	1.265	0.618
Pisum06G139900	11.146	10.777	10.598	12.271	12.905	11.37	13.981	11.498	12.703	15.267	14.624	14.715	18.074	15.268	15.096
Pisum03G234100	0.163	0	0	0	0	0.086	0	0	0	0.174	0.183	0	0.378	0.215	0.065
Pisum01G028400	27.338	34.338	29.775	34.069	33.551	31.712	26.286	37.131	31.294	25.23	23.287	29.164	26.381	25.449	27.774
Pisum04G174800	1.896	1.698	1.498	0.999	1.479	0.943	2.297	2.196	1.58	1.616	1.542	1.863	1.975	1.831	1.464
Pisum03G389200	38.161	40.636	36.424	43.673	38.258	40.901	53.583	52.293	45.249	44.556	45.209	44.4	65.11	64.052	66.114
Pisum07G125700	108.628	81.977	92.454	83.467	82.538	84.72	72.513	65.365	66.337	65.38	67.015	62.661	56.049	66.712	56.142
Pisum01G323200	0.09	0.166	0.077	0.529	0.282	0.189	0.102	0.429	0.376	0.192	0.203	0.075	0.07	0.079	0.214
Pisum04G308900	19.714	22.371	22.364	22.348	22.374	20.177	24.923	26.157	23.381	23.329	21.749	21.504	25.346	24.845	24.303
Pisum04G273900	45.795	37.017	38.847	36.495	35.77	61.523	33.968	20.478	21.9	30.211	40.463	20.08	25.385	15.569	18.807
Pisum04G012100	620.832	1163.96	1171.41	1006.79	1041.74	1229.04	631.511	980.413	891.029	667.628	592.06	676.749	161.603	131.493	147.997
Pisum07G466200	0.263	0.121	0.337	0.462	0.41	0.413	0.148	0.624	0.137	0.14	0	0	0.304	0	0.104
Pisum02G104900	0.044	0	0	0	0.046	0	0	0	0	0	0.098	0.073	0.135	0.077	0.139
Pisum01G361400	1.945	1.34	1.596	1.679	1.597	1.206	5.307	5.38	8.903	6.324	5.341	8.001	11.333	11.705	11.67
Pisum03G063000	61.34	53.344	56.767	62.459	68.125	53.418	67.565	55.324	62.671	73.099	81.746	72.446	110.329	86.039	98.736
Pisum05G516700	0.149	1.096	0.467	0.815	0.466	0.99	0.224	0.177	0.518	0.371	0.223	0.249	0.038	0	0.039
Pisum02G279900	2.207	1.738	1.347	2.216	1.094	2.533	0.711	1.248	1.204	1.12	2.123	1.054	1.216	0.923	0.999
Pisum03G088500	0.301	0.061	0.2	0.157	0.139	0.315	0.151	0.159	0.105	0.071	0	0.028	0.077	0.029	0.132
Pisum05G448100	125.783	135.661	121.341	121.257	126.277	154.261	105.701	118.785	106.426	113.254	119.3	108.184	98.867	101.253	101.805
Pisum03G097300	0.146	0.08	0.174	0.103	0.212	0.214	0.099	0.104	0.182	0.311	0.393	0.268	0.293	0.307	0.139
Pisum07G169300	0	0	0	0	0.174	0.117	0	0	0	0	0	0	0	0	0
Pisum05G313500	2.926	2.439	3.115	3.111	2.295	2.924	2.232	2.406	2.86	2.589	1.364	2.559	2.501	2.055	2.352
Pisum03G196700	502.993	394.501	453.391	451.555	458.16	502.396	327.293	305.272	320.596	318.036	319.646	314.593	142.323	143.555	130.586
Pisum03G218000	47.749	65.266	52.41	41.985	47.933	46.772	50.804	55.774	62.506	54.937	43.674	49.547	39.395	45.851	45.161
Pisum05G004900	35.105	32.194	38.277	33.296	33.278	33.967	55.743	48.597	66.067	46.15	47.938	47.163	78.179	75.299	80.393
Pisum04G023200	11.579	15.379	17.473	12.539	15.124	21.294	9.859	11.033	10.5	10.694	9.769	10.621	3.439	3.364	4.089
Pisum04G330100	17.651	17.914	16.664	17.062	17.852	23.084	11.409	13.93	11.959	12.23	12.398	14.552	5	7.803	5.278
Pisum06G247400	1.154	1.849	0.917	1.697	1.229	3.992	1.664	1.753	1.09	1.258	1.415	1.346	0.311	0.353	0.34
Pisum05G426300	12.622	14.114	14.556	14.982	14.075	11.04	15.35	10.488	10.897	8.744	8.949	9.103	9.42	9.218	8.63
Pisum07G155000	76.748	69.731	74.828	72.76	71.972	63.494	72.695	67.329	70.409	63.636	69.303	65.96	64.21	64.181	64.034
Pisum07G330000	0.092	0.081	0.066	0.104	0.127	0.066	0.129	0.101	0.092	0.122	0.129	0.13	0.134	0.11	0.088
Pisum04G264500	0	0	0	0	0	0	0	0	0	0	0.1	0.075	0.138	0.078	0
Pisum01G380400	0	0.034	0.032	0	0	0	0	0.045	0	0	0	0	0	0	0
Pisum05G539200	19.008	24.291	21.346	20.628	23.134	28.721	20.995	29.262	21.871	18.76	15.552	16.915	9.197	9.698	9.79
Pisum05G141600	0	0	0	0.01	0	0	0.01	0	0	0.009	0.01	0.015	0.007	0.031	0.028
Pisum05G396800	31.027	37.22	29.504	30.586	32.635	36.947	35.164	45.048	38.564	29.321	27.399	29.155	17.444	15.779	16.064
Pisum06G343500	4.838	4.154	3.729	6.16	7.277	6.776	8.002	11.181	11.175	10.476	11.566	13.937	23.98	17.867	23.523
Pisum07G185800	19.305	13.41	12.52	12.85	14.127	16.309	16.79	13.031	11.932	12.976	18.888	13.241	20.041	13.739	17.478
Pisum04G439500	7.258	8.485	9.96	8.502	6.979	7.604	6.322	9.667	7.332	9.372	7.404	6.436	5.6	5.986	5.485
Pisum03G296700	0.04	0.112	0.156	0.142	0.063	0.233	0.434	0.096	0.443	0.323	0.295	0.355	0.328	0.498	0.417
Pisum05G040200	153.39	205.776	210.851	203.608	210.38	230.674	117.457	181.489	167.735	151.521	136.863	145.612	70.616	54.827	71.224
Pisum07G389100	0.313	0	0.268	0.073	0.261	0.131	0.706	1.042	0.392	0.334	0.633	0.262	0.29	0.715	0.298
Pisum02G041600	55.605	59.697	56.754	57.889	58.162	55.433	52.619	55.853	56.13	61.257	58.15	63.491	57.945	60.278	59.225
Pisum03G353300	3.596	7.029	9.54	4.213	4.046	7.93	2.31	1.987	1.655	2.361	3.332	2.308	2.614	3.121	2.119
Pisum01G159100	0.653	0.899	0.558	1.07	0.951	1.983	4.707	5.581	8.565	27.668	37.127	38.301	47.633	49.043	39.474
Pisum04G164500	94.415	88.795	78.451	85.933	90.482	106.722	67.198	70.168	51.779	61.691	66.058	62.935	30.017	34.155	27.715
Pisum07G403100	0.209	0.166	0.203	0.163	0.131	0.161	0.173	0.149	0.102	0.149	0.11	0.117	0.129	0.11	0.088
Pisum06G404400	26.954	24.758	25.52	25.905	26.626	24.569	25.318	24.236	26.603	21.251	22.356	21.687	21.479	18.524	22.4
Pisum07G196600	1.716	1.926	1.768	1.116	1.813	2.197	1.228	1.067	1.191	1.625	1.1	0.933	0.63	0.646	0.517
Pisum02G101100	5.11	6.626	7.063	5.751	5.916	5.694	5.195	6.635	5.558	4.857	4.497	5.445	3.247	2.947	3.233
Pisum01G122800	25.707	25.962	27.082	28.522	28.21	18.751	34.637	26.68	32.492	34.283	35.389	32.145	42.819	38.548	41.639
Pisum01G125500	0	0	0	0	0	0.115	0	0	0.057	0.117	0	0	0	0	0
Pisum02G258800	669.806	812.314	697.665	634.452	801.041	840.713	497.533	670.348	593.381	495.958	538.83	521.718	288.14	208.193	245.536
Pisum01G154100	65.543	80.235	73.709	80.59	71.581	144.656	80.127	129.813	99.911	75.474	70.985	76.359	16.734	21.157	17.935
Pisum05G158100	48.704	42.035	46.337	45.025	45.505	33.362	44.925	36.653	43.052	40.704	43.333	40.086	48.459	48.616	48.7
Pisum03G136100	12.834	9.724	13.609	12.491	12.914	8.394	12.084	9.494	12.59	11.933	13.325	11.695	17.182	16.7	16.84
Pisum07G124300	6.558	7.189	4.338	6.691	3.522	12.189	7.392	6.785	2.424	3.606	3.323	4.775	2.285	2.414	1.172
Pisum05G037700	3.484	3.426	3.396	3.794	2.196	5.193	2.157	1.924	2.045	2.405	1.817	2.093	1.59	1.379	1.282
Pisum05G057900	0.72	0.289	0.115	0.263	0.515	0.424	0.355	0.428	0.281	0.527	0.858	0.451	0.521	0.513	0.606
Pisum04G384000	5.748	7.329	6.011	6.131	4.999	8	2.998	6.319	6.346	6.855	5.68	6.384	3.84	3.239	4.076
Pisum03G158300	2.445	3.515	4.814	3.113	3.097	6.571	0.959	2.526	1.772	1.925	2.028	1.156	0.492	0.373	0.168
Pisum06G360200	17.215	15.469	15.851	15.907	16.132	12.546	15.005	13.591	15.483	16.745	17.939	17.478	22.772	24.409	23.112
Pisum02G300300	0.276	0.127	0.118	0.323	0.43	0.289	0.155	0.164	0.215	0	0	0.288	0	0.181	0.055
Pisum01G228200	35.406	36.864	29.865	30.871	32.13	34.67	28.912	32.978	30.021	33.273	33.412	33.304	28.562	31.175	30.025
Pisum02G036300	0.974	0.827	0.744	0.741	0.882	1.005	0.545	0.513	0.449	0.745	0.534	0.641	0.62	0.614	0.365
Pisum02G152200	5.633	4.862	5.625	4.293	3.884	3.982	6.655	6.449	8.13	6.579	5.636	4.937	8.745	9.295	6.985
Pisum06G075700	4.835	13.11	9.408	8.053	9.517	16.785	2.036	5.26	7.465	5.71	5.296	3.945	1.214	1.739	1.153
Pisum02G226400	32.793	30.762	32.58	36.126	41.707	35.964	38.97	44.508	39.433	25.422	24.508	27.594	25.627	26.434	24.004
Pisum04G076100	8.144	10.492	11.954	11.797	10.443	11.755	6.933	8.952	11.055	10.117	9.254	9.014	5.476	4.629	5.485
Pisum04G246600	0.411	0.32	0.392	0.426	0.329	0.414	0.267	0.244	0.297	0.219	0.249	0.291	0.085	0.042	0.075
Pisum07G236200	30.221	34.865	37.014	29.119	32.41	56.191	27.903	33.449	29.012	31.097	33.568	26.907	15.201	17.297	14.945
Pisum03G219600	86.87	79.745	72.983	78.237	76.564	88.891	76.978	72.803	63.792	72.423	73.902	77.883	68.393	61.418	63.81
Pisum06G133800	73.985	58.621	56.985	58.97	44.56	48.943	166.143	88.833	81.496	60.881	78.713	75.274	130.923	134.418	145.225
Pisum03G301700	23.539	21.009	22.473	22.933	22.863	26.195	23.005	28.12	22.996	20.182	21.11	22.297	23.25	20.55	21.089
Pisum05G498000	0	0	0	0	0.071	0.072	0	0	0.071	0	0	0	0	0	0
Pisum05G001100	95.533	103.336	109.469	114.982	115.855	102.959	78.478	92.43	97.08	88.355	88.835	88.946	64.333	55.302	60.978
Pisum02G284600	0.516	0.139	0.234	0.249	0.032	0.127	0.411	0.361	0.316	0.259	0.341	0.229	0.422	0.453	0.385
Pisum06G187500	0.565	1.673	2.629	1.324	0.98	4.276	0.991	1.044	1.243	0.803	0.846	0.84	1.405	1.764	1.541
Pisum05G372400	368.38	591.273	534.234	450.04	491.227	725.321	249.309	368.494	284.413	261.501	249.01	247.502	48.973	39.873	46.121
Pisum01G254100	22.091	20.183	18.975	21.542	23.413	23.451	22.185	24.218	23.075	22.971	19.384	22.99	22.622	22.903	23.166
Pisum01G047600	44.194	68.129	60.892	58.069	59.102	67.994	55.389	65.127	60.721	52.02	48.624	53.075	26.661	27.189	26.281
Pisum05G258100	0	0	0	0	0	0	0	0	0	0	0	0.041	0	0	0.039
Pisum04G354800	18.65	16.522	18.472	18.302	19.495	16.399	13.322	11.3	11.562	13.604	14.881	13.159	11.989	11.288	12.713
Pisum06G381200	37.795	39.897	36.631	39.813	38.371	50.751	30.918	34.426	31.44	36.583	34.263	38.203	37.107	35.474	32.381
Pisum04G182300	109.533	96.943	104.91	116.423	120.642	85.348	149.544	107.339	121.934	145.425	144.962	135.55	172.72	167.946	167.42
Pisum03G300800	4.067	8.277	5.689	8.781	10.537	7.018	4.315	6.678	8.266	8.581	6.578	6.934	5.815	5.601	4.451
Pisum01G162800	3.034	2.245	3.24	2.542	2.389	2.141	2.185	2.152	1.844	2.379	1.915	2.677	1.918	2.294	2.152
Pisum01G225500	0.055	0.056	0.058	0.05	0.058	0.084	0.007	0.066	0.026	0.046	0.014	0.082	0.005	0.011	0.005
Pisum03G087400	78.496	62.41	59.672	82.852	64.221	52.274	111.264	73.78	86.284	77.902	79.545	87.767	132.98	105.601	119.04
Pisum06G017000	13.803	14.408	15.171	10.951	11.751	17.354	7.709	7.9	6.994	11.029	10.21	10.02	5.277	6.555	4.868
Pisum01G091800	98.114	78.097	87.234	67.901	74.001	65.605	50.125	36.873	32.829	37.238	47.783	35.206	27.596	26.187	26.821
Pisum05G548100	1.226	0.836	1.026	1.273	0.828	0.913	1.125	0.796	0.671	0.808	0.78	1.088	0.712	1.176	0.81
Pisum02G126400	23.804	25.509	22.291	22.885	20.952	22.546	17.549	12.782	12.023	22.03	25.432	24.577	15.075	15.2	15.564
Pisum07G052300	12.316	16.969	16.622	15.739	14.125	11.877	6.153	7.648	7.582	5.219	5.497	6.202	3.132	4.301	2.216
Pisum05G124200	67.176	95.646	92.019	82.009	81.602	125.656	61.298	81.721	76.992	69.451	57.437	65.912	39.891	43.194	45.299
Pisum05G200700	65.951	102.95	98.142	89.869	92.656	115.332	52.238	60.896	61.798	74.97	64.81	61.58	57.712	56.027	60.687
Pisum04G347600	8.002	9.033	9.812	9.731	7.245	8.191	11.154	14.948	19.027	18.937	16.177	22.88	23.708	21.184	24.279
Pisum01G054800	11.814	16.858	15.602	15.881	15.956	14.816	18.644	20.051	22.861	22.045	21.161	23.991	32.268	30.811	31.092
Pisum03G036800	10.382	10.528	13.238	11.205	10.034	9.193	9.564	8.295	10.266	11.06	9.758	9.892	9.455	9.786	8.7
Pisum01G077800	0.252	0.363	0.415	0.19	0.318	0.339	0.385	0.256	0.337	0.345	0.383	0.481	0.458	0.489	0.313
Pisum06G248500	3.183	4.97	7.143	3.206	2.826	6.78	2.463	2.243	2.498	2.351	2.405	2.501	2.636	2.776	2.587
Pisum01G022100	219.227	275.495	245.542	290.792	244.219	264.154	413.695	476.156	479.077	399.304	446.757	419.254	595.309	608.6	609.892
Pisum02G001800	34.569	40.194	37.894	31.31	29.739	40.457	31.078	32.952	31.357	25.6	25.169	28.198	30.188	33.683	28.105
Pisum03G308300	0.244	0.352	0.283	0.469	0.235	0.492	0.647	0.414	0.508	0.445	0.371	0.509	0.497	0.489	0.455
Pisum02G150300	1.344	0.842	0.783	0.716	0.89	0.672	0.482	0.653	0.414	0.651	1.063	0.817	0.448	0.295	0.605
Pisum05G431500	94.018	153.573	142.856	153.629	160.147	155.189	89.618	161.2	138.152	133.96	115.73	127.594	62.66	66.688	61.179
Pisum05G239300	56.808	56.308	53.67	52.122	51.561	63.393	43.554	48.323	46.746	46.235	46.626	50.087	28.3	27.757	27.604
Pisum01G275800	140.35	250.813	197.846	251.054	270.245	236.442	119.408	270.488	209.956	198.949	174.241	172.75	52.64	47.444	44.867
Pisum03G239100	0.838	0.804	1.045	0.734	0.715	0.641	1.702	0.995	1.455	1.118	0.983	1.029	1.648	1.736	1.381
Pisum03G121000	2.196	2.529	1.876	3.313	2.555	3.938	4.53	4.332	3.644	5.471	5.68	5.165	3.991	8.136	5.746
Pisum05G043600	0.138	0.127	0.236	0	0	0	0.156	0.164	0.288	0	0.621	0	0.107	0.364	0.548
Pisum05G529300	60.83	86.023	78.72	73.633	64.874	132.504	54.996	81.594	64.691	63.05	57.029	68.661	12.517	16.579	14.549
Pisum02G055900	0.183	0.538	0.719	0.343	0.571	0.882	0.165	0.261	0.267	0.39	0.288	0.122	0.028	0.096	0
Pisum05G155900	1.999	2.032	1.875	1.607	2.335	1.923	2.622	2.779	3.668	4.4	3.747	4.315	5.437	4.3	4.608
Pisum06G062700	8.936	6.965	7.224	7.543	7.451	6.966	6.987	7.005	7.68	8.238	7.361	8.377	8.172	8.401	8.243
Pisum02G112900	7.386	9.756	10.271	7.861	7.786	12.088	5.061	7.341	6.387	5.915	9.21	6.58	7.078	6.104	6.192
Pisum07G415200	21.597	9.794	12.276	12.914	11.847	16.189	13.038	10.842	17.415	17.328	28.495	15.639	21.755	22.373	16.814
Pisum02G106900	26.137	19.727	15.713	28.478	21.494	14.912	20.516	13.766	14.369	17.177	16.963	23.802	18.467	13.271	16.306
Pisum02G117200	6.707	8.992	8.827	8.49	9.004	13.09	4.024	5.012	6.874	4.725	4.431	4.522	2.129	1.852	1.156
Pisum06G191700	20.607	18.495	22.034	20.139	19.481	23.892	15.706	18.604	17.419	18.692	15.769	18.05	8.511	9.581	6.526
Pisum03G102600	6.244	8.89	8.955	7.262	8.446	9.158	5.48	6.411	5.436	4.514	3.353	4.922	3.132	3.094	3.425
Pisum07G139200	0	0.002	0	0	0.003	0.003	0	0	0	0	0	0	0.002	0	0
Pisum07G400700	20.799	19.27	20.082	19.857	19.013	14.296	25.138	21.493	25.738	22.35	20.777	18.093	34.602	33.303	32.365
Pisum02G302200	5.924	5.003	5.469	6.859	6.801	6.991	5.372	5.419	5.887	4.787	5.731	6.205	4.939	5.201	4.69
Pisum05G240400	1137.19	2110.63	1961.89	1755.47	1936.67	2392.41	1013.57	1751.58	1530.07	1106.1	961.246	1172.69	317.113	271.245	298.466
Pisum06G210400	0	0.328	0.229	0.104	0	0.28	0	0.106	0.186	0.285	0	0	0.069	0	0.212
Pisum04G020600	106.693	106.317	108.045	105.785	106.783	94.989	148.458	130.667	138.136	124.789	127.483	119.79	166.108	161.416	165.213
Pisum07G418500	3.215	4.313	3.835	3.922	4.192	4.268	3.106	3.291	3.102	2.888	2.676	3.171	1.486	1.652	1.079
Pisum03G092000	64.287	54.899	59.12	57.312	60.039	64.646	46.854	61.799	50.834	50.472	47.951	44.9	38.549	29.355	33.73
Pisum07G343100	68.6	63.472	76.146	68.239	65.948	60.134	77.957	72.316	74.322	75.91	70.533	70.495	82.233	79.358	80.996
Pisum02G311500	24.174	24.568	27.178	28.657	28.281	21.842	30.312	26.793	26.961	26.401	26.317	26.836	30.858	27.368	28.665
Pisum03G221000	28.632	22.24	27.399	23.917	23.793	20.459	17.924	15.751	17.566	18.527	21.403	20.967	16.255	16.977	18.391
Pisum03G251700	49.596	53.111	45.553	45.681	46.171	66.628	48.771	57.318	50.513	59.409	56.9	56.678	42.481	45.489	47.285
Pisum07G017300	24.901	20.301	21.368	17.905	20.421	19.848	15.894	15.216	12.896	17.889	16.791	17.88	10.715	9.671	8.494
Pisum07G424200	19.294	16.503	16.696	17.72	18.822	13.972	19.417	16.979	17.849	19.765	20.44	21.681	26.822	24.881	21.876
Pisum06G115000	0.292	0.087	0.193	0.155	0.137	0.188	0.138	0.101	0.088	0.141	0.138	0.134	0.044	0.066	0.075
Pisum06G047200	20.511	18.59	17.758	21.393	17.938	18.919	26.653	21.289	23.071	25.191	26.535	25.411	32.18	32.667	35.07
Pisum03G185400	16.012	19.123	17.233	19.392	19.895	22.872	19.067	20.438	18.865	17.136	16.144	16.561	8.06	7.712	9.673
Pisum02G206900	68.239	72.892	67.714	62.113	78.082	81.123	97.965	130.037	154.577	154.28	136.843	164.938	172.374	180.335	186.242
Pisum06G013600	4.62	3.323	4.267	4.995	4.967	5.072	3.255	3.37	3.026	4.162	5.605	2.699	3.959	3.967	3.766
Pisum02G229400	1.038	1.796	1.194	0.842	1.163	1.338	0.675	1.09	0.624	0.765	0.941	0.901	0.462	0.736	0.537
Pisum03G216600	9.607	6.516	7.451	8.656	6.766	11.071	5.914	4.828	4.773	2.677	4.976	5.499	2.281	2.79	1.638
Pisum03G202600	3.382	2.414	4.386	3.249	3.19	3.161	2.523	2.659	2.737	2.696	2.048	1.892	1.295	2.179	1.406
Pisum01G067500	0.418	0.729	0.714	0.979	0.696	0.832	0.236	0.397	0.305	0.623	0.094	0.454	0.129	0.073	0.265
Pisum06G108900	920.619	1542.25	1290.66	1135.26	1424.79	1463.67	805.901	1298.46	1094.59	862.033	802.13	836.945	317.225	219.967	310.659
Pisum03G077900	16.56	15.62	15.436	12.214	16.302	15.246	11.376	13.644	13.824	11.108	12.952	12.028	8.949	11.113	11.655
Pisum03G034700	0.084	0.231	0.215	0	0.262	0.088	0.378	0.299	0.437	0.536	0.47	0.28	0.453	0.883	0.531
Pisum05G120500	0.221	0.122	0.076	0.156	0.138	0.093	1.098	0.316	0.553	0.094	0.199	0.444	0.649	0.933	0.596
Pisum04G326000	5.125	6.623	5.196	5.088	4.971	5.37	3.427	4.437	3.529	3.239	3.315	3.632	1.743	2.212	2.407
Pisum07G028900	30.426	31.967	28.988	31.384	37.121	37.307	26.329	36.544	28.892	23.235	21.303	24.427	8.778	6.442	9.007
Pisum05G066600	7.833	5.919	6.369	7.4	10.779	5.824	5.839	3.152	2.369	2.423	4.962	5.704	2.827	2.884	2.201
Pisum05G414800	24.119	31.956	30.82	30.503	25.872	50.536	23.096	24.34	20.123	22.17	17.006	19.184	10.87	10.963	13.097
Pisum04G105300	7408.16	6159.73	5488.39	7012.27	5868.04	6660.68	6176.82	4462.75	3496.32	3413.84	4707.76	3880.32	1251.24	1404.88	1244.84
Pisum03G380500	18.737	23.194	24.186	23.3	20.755	29.354	20.86	24.586	22.643	21.374	19.345	20.004	13.39	14.629	15.109
Pisum06G094900	16.903	19.23	18.029	18.895	15.288	15.741	13.574	10.302	8.056	9.945	8.989	8.59	6.01	5.141	4.811
Pisum02G195700	13.516	7.633	20.337	8.853	10.963	15.704	9.862	4.806	5.619	9.054	16.329	4.51	2.202	2.863	2.235
Pisum01G209300	24.985	20.73	20.892	19.984	21.376	21.288	16.378	17.628	16.162	16.348	12.711	16.167	13.164	13.843	11.972
Pisum01G356300	42.339	30.816	31.876	37.178	33.441	36.694	37.816	37.063	26.842	26.806	35.993	27.938	30.029	25.45	28.688
Pisum03G366200	50.753	52.262	51.476	53.371	55.588	55.168	61.918	76.567	75.724	55.379	57.783	60.005	75.859	69.7	76.551
Pisum07G067800	15.166	14.877	17.11	14.351	14.554	13.513	14.44	13.083	14.388	13.302	12.228	13.395	13.475	14.428	13.197
Pisum01G110200	6.55	15.86	19.841	8.37	8.905	17.388	1.258	2.122	2.481	1.586	1.002	2.551	0.747	0.784	0.766
Pisum02G203700	0.402	0.404	0.349	0.471	0.465	0.361	0.309	0.356	0.266	0.279	0.329	0.235	0.163	0.213	0.222
Pisum07G142600	206.776	229.383	194.643	200.69	222.607	227.732	168.766	199.351	154.193	155.426	157.137	156.94	67.733	61.327	76.407
Pisum04G356700	0.077	0	0	0	0	0	0.087	0	0	0.246	0	0.064	0.059	0.135	0
Pisum06G130100	0.507	0.99	1.517	1.04	0.528	1.594	0.357	1.356	0.925	0.946	0.64	1.007	0.098	0.167	0.05
Pisum06G392400	1.997	2.025	1.617	1.124	1.592	0.815	0.906	0.955	1.108	1.243	1.164	0.846	0.72	0.888	0.534
Pisum02G078300	5.416	6.712	4.775	2.115	5.278	1.711	2.229	3.574	3.672	1.099	0.868	1.653	0.265	0.075	0.136
Pisum01G026000	1.817	1.278	1.75	3.622	3.338	4.737	4.444	4.499	4.268	1.729	2.255	1.81	0.447	0.509	0.52
Pisum06G159800	29.142	26.366	27.9	26.881	31.318	26.642	15.405	19.802	19.509	23.514	20.829	22.26	7.398	8.107	6.552
Pisum05G372600	0	0	0.04	0	0.048	0	0	0.055	0	0	0	0.039	0	0	0
Pisum06G059100	14.836	17.362	15.587	16.349	16.865	16.694	15.019	16.024	15.026	14.664	15.508	15.666	15.179	14.835	16.162
Pisum05G303300	0.068	0.031	0	0	0.106	0.107	0	0.121	0	0	0.267	0.313	0.053	0.179	0.269
Pisum05G278300	266.366	172.586	204.467	190.675	241.712	185.725	141.729	141.98	152.033	157.819	148.952	165.869	93.725	96.753	94.737
Pisum01G274300	7.399	6.122	6.714	7.506	6.743	6.828	6.685	5.758	5.795	5.027	5.295	5.311	4.307	4.062	4.187
Pisum04G138800	0.025	0	0	0	0.026	0	0	0	0	0	0.009	0.014	0	0	0
Pisum03G303100	0.152	0.094	0.1	0.087	0.164	0.1	0.115	0.082	0.099	0.208	0.16	0.205	0.237	0.226	0.192
Pisum04G167000	4.663	15.304	12.584	7.394	7.928	17.336	2.884	6.012	6.457	5.513	5.871	5.563	1.316	1.947	2.251
Pisum05G425800	1.214	0.558	0.726	0.948	1.011	0.466	1.049	0.481	1.181	1.25	0.908	0.812	1.843	1.67	1.346
Pisum03G099100	5.866	6.576	7.114	5.061	5.217	7.864	5.297	6.631	6.44	5.745	5.521	6.012	3.261	3.738	4.42
Pisum02G266600	30.521	35.872	34.583	28.198	34.504	28.837	45.566	51.7	64.545	69.576	54.712	66.876	68.146	81.329	82.873
Pisum07G242600	1.805	7.208	7.279	4.424	4.934	6.991	2.176	2.742	2.842	2.995	2.402	2.316	1.878	3.5	1.861
Pisum02G103700	39.981	38.077	33.798	43.784	45.518	28.656	73.568	70.198	79.556	62.533	45.98	56.961	75.991	83.159	82.347
Pisum06G189000	2.286	3.639	3.739	2.193	2.152	5.907	1.669	2.612	2.631	2.69	2.125	1.875	1.915	2.026	1.896
Pisum06G107800	102.405	76.703	75.566	69.468	91.342	78.221	60.968	68.344	48.88	35.704	26.327	30.512	4.813	8.174	6.413
Pisum04G274700	24.974	27.434	25.846	30.302	29.084	25.407	30.788	36.439	31.38	30.368	29.507	32.442	43.663	40.455	43.591
Pisum07G027800	24.241	25.063	24.193	27.818	29.418	21.99	26.303	26.058	26.196	27.403	29.143	27.425	30.042	25.33	30.533
Pisum03G299800	41.292	34.12	38.426	41.63	44.592	39.98	38.437	35.23	37.992	33.534	38.837	36.718	38.783	34.063	34.671
Pisum02G199300	31.37	40.288	35.941	36.693	37.416	51.554	29.654	34.005	30.66	28.027	27.24	29.117	35.671	34.73	31.17
Pisum06G306800	45.478	27.404	17.472	12.435	14.3	29.383	5.668	3.717	3.259	5.476	7.148	4.484	6.122	5.003	7.609
Pisum04G347400	6.128	14.1	12.037	11.174	10.648	12.575	4.984	7.204	4.673	7.941	7.444	6.127	7.458	6.101	5.652
Pisum05G451400	3.687	5.362	5.355	5.038	4.923	7.274	2.978	3.212	2.816	3.535	2.207	1.695	1.043	0.809	0.924
Pisum03G065200	4.287	11.753	11.219	7.455	7.458	15.019	1.737	3.661	2.722	3.568	3.157	3.081	1.086	0.647	1.22
Pisum04G408500	0	0	0	0	0	0	0	0	0.133	0.136	0	0.107	0.099	0	0.202
Pisum03G014200	9.118	12.07	12.053	8.796	9.989	13.767	7.497	8.92	10.393	10.799	9.45	8.027	3.642	4.615	4.034
Pisum04G018600	20.805	19.071	16.611	17.03	18.808	21.171	16.099	18.84	17.765	15.124	16.793	16.397	15.626	16.133	17.891
Pisum03G253100	7.266	7.774	7.56	7.435	6.893	8.262	5.42	5.179	4.653	6.329	6.595	5.575	3.727	4.578	3.807
Pisum05G270800	0	0	0	0	0	0	0.174	0	0	0	0	0.065	0.119	0	0.122
Pisum01G140000	8012.35	18460.8	17716.7	13085.6	14250.6	22494.3	5611.23	10752.2	9881.22	5832.07	5899.44	6738.93	2489.66	1864.92	2455.69
Pisum05G043400	0.502	0.807	1.34	0.735	0.588	0.592	0.707	0.522	0.392	1.27	0.986	0.944	1.259	0.606	1.093
Pisum05G253300	8.448	6.382	7.285	6.196	7.886	7.858	6.051	5.158	4.112	4.71	5.139	5.941	2.985	3.604	3.438
Pisum07G162500	0.57	0.335	0.487	0.353	0.626	0.266	0.25	0.132	0.083	0.253	0.178	0.146	0.183	0.139	0.125
Pisum05G096300	9.794	15.618	17.741	9.638	11.495	18.716	8.302	9.029	12.897	16.778	15.476	12.447	7.376	8.118	7.197
Pisum07G369100	0.412	0.417	0.317	1.159	0.386	0.562	0.511	0.392	0.215	0.176	0.324	0.138	0.095	0.036	0.098
Pisum07G289300	10.268	14.175	13.504	12.27	13.822	13.138	24.312	30.726	26.925	16.661	16.948	20.02	29.045	27.607	28.381
Pisum07G294400	2.085	2.848	3.472	1.253	1.613	4.033	1.748	1.651	1.003	0.797	1.5	1.073	0.949	0.751	0.635
Pisum01G325000	0.035	0	0.015	0	0	0.037	0.02	0.105	0.092	0.056	0.02	0.044	0.109	0.031	0.028
Pisum06G338700	129.797	115.034	120.755	121.732	110.216	116.878	103.985	117.551	105.045	101.851	86.373	102.918	80.703	79.348	85.677
Pisum05G413900	3.054	3.328	3.008	3.638	3.609	3.525	4.259	5.227	5.662	6.342	5.344	4.198	7.27	6.726	6.312
Pisum01G150900	15.305	14.337	13.958	16.829	15.925	13.272	17.969	14.833	16.45	17.952	17.856	16.877	22.965	24.534	22.173
Pisum01G031100	19.383	25.103	25.549	23.65	24.328	30.84	19.892	28.083	25.973	23.402	23.028	24.82	11.568	10.741	11.339
Pisum04G025000	14.802	29.798	19.003	40.158	37.344	23.301	38.728	29.882	34.515	30.394	66.614	47.194	63.261	36.832	59.934
Pisum07G054500	7.501	5.793	6.001	6.436	5.816	4.705	7.755	6.867	7.615	8.806	10.348	10.786	17.696	14.347	15.699
Pisum04G112700	0.636	1.051	1.086	1.787	1.587	1.998	1.433	1.812	1.059	2.844	2.853	2.763	3.041	3.46	2.919
Pisum06G105100	2.807	2.735	3.113	2.342	3.23	3.461	1.342	1.583	1.211	1.782	1.384	1.482	0.427	0.436	0.427
Pisum05G508200	21.87	28.921	22.106	39.515	29.104	37.744	60.858	61.063	72.418	65.684	55.823	64.162	64.601	78.391	69.998
Pisum07G251400	0.089	0.328	0.229	0.105	0.093	0.281	0.302	0.531	0.466	0.381	0.1	0.075	0.069	0	0
Pisum03G102400	0.062	0	0	0	0	0.032	0.07	0	0	0	0.104	0.078	0.12	0.109	0.098
Pisum01G318600	11.516	12.66	12.965	11.226	11.821	12.928	11.354	10.65	10.413	10.182	10.957	10.899	10.178	9.274	9.689
Pisum02G241200	75.462	71.924	86.302	66.983	68.857	70.326	50.573	44.371	48.517	56.981	51.838	53.881	33.232	49.927	39.724
Pisum04G307700	47.159	23.527	34.048	25.126	27.506	36.878	35.802	25.365	31.979	35.076	38.47	25.383	41.62	42.383	44.662
Pisum05G505500	165.757	106.941	109.36	120.515	123.332	145.674	87.153	100.198	92.131	99.935	113.875	102.634	100.488	101.324	98.71
Pisum05G502800	30.738	33.854	30.247	34.756	31.325	35.714	29.831	33.918	34.551	30.729	28.174	31.953	22.969	24.686	25.261
Pisum06G128400	13.632	12.053	12.519	15.371	14.039	11.512	15.313	14.541	12.8	11.46	9.158	10.777	11.663	11.358	11.05
Pisum05G041200	3.376	2.645	3.648	3.101	3.547	3.19	2.91	2.595	2.448	2.433	2.6	2.186	1.89	1.831	2.306
Pisum01G206300	4.38	2.089	3.958	2.072	2.454	2.471	2.279	1.601	1.843	2.243	2.741	2.817	1.95	1.183	1
Pisum06G412600	19.836	19.496	21.752	17.168	17.55	18.002	24.851	19.661	21.849	19.652	21.41	21.55	23.008	21.631	19.857
Pisum06G005800	1.62	0.582	0.722	0.743	0.733	0.812	0.874	0.67	0.514	1.276	1.107	0.766	0.815	1.052	1.227
Pisum07G194400	30.141	26.941	28.867	27.087	25.65	29.833	25.252	25.971	25.729	28.084	28.423	29.263	26.867	26.068	24.791
Pisum01G039900	12.902	16.127	13.297	13.608	13.102	12.077	22.79	23.596	25.959	18.516	19.057	20.278	25.317	23.513	27.804
Pisum05G318000	0.183	0.253	0.423	0.279	0.305	0.25	0.351	0.544	0.573	1.289	0.987	0.797	1.91	1.191	1.408
Pisum06G193100	21.705	17.062	19.72	17.442	18.809	16.886	15.035	13.899	11.763	15.893	15.757	14.944	14.468	14.434	15.24
Pisum06G016500	0.729	1.03	1.197	0.722	0.642	0.94	0.948	0.733	0.934	0.299	0.755	0.328	0.433	0.345	0.843
Pisum01G240000	111.397	131.22	120.012	127.557	116.515	128.997	110.057	127.451	111.549	105.893	106.939	108.833	79.332	80.108	82.332
Pisum05G467100	0.329	0.561	0.562	0.33	0.44	0.639	0.106	0.167	0.098	0.2	0.105	0.118	0.036	0.041	0.037
Pisum07G125800	41.537	34.615	36.741	38.234	34.488	29.814	38.54	37.885	39.446	35.28	38.136	39.348	46.36	47.822	45.963
Pisum05G297700	7.3	16.546	11.891	16.549	15.846	20.908	11.898	15.097	12.693	7.609	8.546	9.748	4.133	3.597	4.033
Pisum04G014000	90.686	69.131	69.993	85.465	94.356	128.667	63.915	89.405	92.54	91.976	100.477	105.093	71.606	74.171	70.84
Pisum05G289200	1.199	1.303	1.646	1.168	1.125	1.894	1.104	1.304	0.968	1.044	0.872	0.904	0.821	0.905	0.856
Pisum07G370600	134.178	180.6	159.644	144.603	148.284	159.552	120.076	165.448	147.156	115.149	108.44	132.649	89.558	81.681	90.187
Pisum04G206700	25.397	22.753	22.502	23.009	22.65	24.052	23.339	21.326	19.485	18.793	15.654	16.161	9.943	9.227	8.668
Pisum02G296300	24.17	16.245	18.244	19.286	21.333	15.826	22.576	18.187	18.778	19.89	22.895	21.741	26.927	25.87	28.275
Pisum03G185600	2272.39	4248	4163.74	3674.94	4000.1	4899.94	1850.83	3096.91	2723.9	2058.41	1848.3	2068.82	662.19	527.258	621.673
Pisum06G013400	11.735	11.494	10.922	11.432	11.681	13.141	11.169	10.953	8.732	9.345	12.296	8.936	9.055	8.306	8.533
Pisum07G361900	23.798	32.293	30.745	29.29	27.204	45.875	24.965	25.556	24.329	27.719	31.122	25.84	19.538	24.739	23.164
Pisum01G145400	5.79	6.332	7.068	6.42	6.025	6.68	4.274	5.118	5.278	5.288	6.343	5.274	3.404	3.692	3.875
Pisum07G285700	268.415	366.683	362.087	341.178	349.283	399.705	243.261	308.437	281.165	233.498	220.223	241.512	137.737	121.234	128.782
Pisum05G140600	19.915	22.052	26.015	21.58	21.453	23.522	16.271	16.691	17.526	19.694	18.52	19.022	9.098	8.462	8.239
Pisum03G216400	22.134	20.493	23.858	22.165	20.422	17.345	26.66	20.506	20.116	23.091	21.67	22.461	23.235	24.144	22.277
Pisum02G169600	0	0	0	0	0.071	0.072	0.039	0.041	0	0	0	0.029	0	0	0
Pisum03G400900	9.722	7.034	8.325	9.146	9.758	7.391	11.104	9.071	10.33	10.862	10.862	9.711	15.037	15.014	15.77
Pisum06G272100	2.504	4.758	3.946	5.107	5.03	4.703	1.362	3.897	3.867	2.575	1.453	2.165	3.164	1.819	3.11
Pisum05G493800	11.052	13.93	10.728	12.479	12.234	9.263	15.191	16.009	13.272	13.965	14.47	14.682	23.452	20.781	21.123
Pisum06G138000	10.881	13.513	12.57	11.217	12.046	16.872	10.107	13.236	11.064	11.592	11.43	10.044	5.374	6.955	5.514
Pisum03G202900	33.461	28.915	37.748	30.703	27.412	32.366	29.848	26.214	29.228	26.34	27.897	26.056	25.368	29.774	25.673
Pisum07G323200	15.702	12.857	13.832	13.07	15.324	12.837	12.714	12.435	13.821	12.449	12.294	13.264	12.304	11.114	13.749
Pisum07G151900	48.458	57.601	45.471	82.16	91.614	110.823	64.879	90.399	61.079	61.097	55.261	66.317	29.966	32.259	33.978
Pisum03G216900	203.01	283.727	258.567	244.271	247.662	269.956	172.575	251.474	223.338	195.272	180.4	202.071	108.776	106.582	112.326
Pisum05G083800	110.875	122.365	123.466	122.004	116.789	128.351	101.936	104.642	102.462	96.438	110.375	97.438	91.222	76.992	82.499
Pisum05G283100	0.07	0.064	0.09	0.082	0	0.11	0.157	0.124	0.036	0.037	0.078	0.029	0.027	0	0.028
Pisum05G363300	22.621	27.174	39.317	28.741	30.464	34.962	19.049	14.028	19.005	19.262	17.891	18.658	9.05	9.814	8.609
Pisum07G230800	1.009	1.596	2.826	2.233	1.691	3.348	0.821	1.798	1.343	0.776	1.069	0.656	0.346	0.197	0.444
Pisum07G141000	0.396	0.484	0.293	0.278	0.604	1.05	0.357	0.47	0.714	0.337	0.828	0.529	0.387	0.324	0.355
Pisum05G438300	335.657	514.282	440.728	418.663	442.547	444.446	280.102	438.781	386.268	338.611	315.688	346.198	216.754	168.869	217.872
Pisum06G086300	18.515	18.226	17.018	19.529	16.732	22.798	39.994	40.571	39.346	45.58	49.917	51.87	83.558	83.03	84.572
Pisum02G096000	449.327	509.218	439.312	447.266	457.327	493.431	381.33	390.96	341.745	314.625	333.227	310.548	147.335	127.499	133.399
Pisum07G432800	317.977	383.356	343.894	368.903	363.009	408.404	208.464	317.822	267.732	240.523	232.881	242.311	98.502	91.054	90.132
Pisum02G253000	33.732	36.142	36.446	35.436	33.331	38.806	30.271	33.349	32.511	30.001	28.281	28.204	22.066	24.572	24.193
Pisum01G039400	1.163	0.4	1.614	0.17	0.454	0.609	0.491	0.173	0.151	0.465	1.142	0	0.449	0.51	0.806
Pisum06G234600	24.615	16.876	22.965	21.485	22.071	12.037	24.634	16.507	21.898	27.932	28.001	27.248	36.847	34.798	34.519
Pisum06G172100	61.243	72.705	68.07	88.512	85.296	55.554	92.116	81.597	88.479	94.995	98.842	97.205	96.793	86.687	100.388
Pisum01G335400	98.416	98.048	88.007	102.129	81.57	115.915	99.478	111.645	100.934	96.056	113.96	106.883	102.944	99.558	108.537
Pisum05G413400	0.851	0.923	1.057	1.214	0.853	0.681	1.377	1.084	1.547	2.093	2.048	1.992	3.294	3.341	3.013
Pisum04G089100	0.234	0	1.596	0	1.215	1.957	0	0.277	0	0	0.262	0.195	0.18	0.41	0
Pisum02G263700	1.595	2.219	3.154	0.854	1.186	3.438	1.284	0.162	0.38	1.214	1.534	0.114	0.176	0.16	0.217
Pisum04G269700	2.032	2.165	2.396	2.285	2.41	1.703	2.679	2.293	3.154	2.338	3.716	2.412	3.825	3.71	4.086
Pisum01G245900	53.5	45.463	49.052	42.728	43.299	48.982	50.461	49.808	51.136	57.734	59.154	55.539	61.035	60.812	64.401
Pisum04G149900	0.044	0	0	0.258	0.183	0.092	0.099	0.052	0	0.094	0.049	0	0.034	0	0.035
Pisum06G238000	92.858	89.643	87.65	85.345	83.982	89.947	94.73	100.132	96.422	87.332	88.375	89.182	96.417	89.934	99.374
Pisum01G114700	59.955	88.034	84.344	83.636	78.635	100.809	61.346	104.172	87.266	76.917	67.424	81.829	41.767	34.105	40.517
Pisum06G299200	0.102	0.467	0.608	0.238	0.529	0.745	0	0.121	0.212	0.758	0.456	0.17	0.078	0.089	0.08
Pisum01G360900	0.276	1.778	1.181	1.188	0.959	1.159	0.935	1.642	1.344	0.982	0.621	1.233	0.284	0.566	0.438
Pisum01G165700	18.575	30.003	27.677	25.368	36.862	20.742	117.505	188.739	219.701	143.444	110.377	189.738	203.842	247.414	189.4
Pisum01G255000	1.159	1.596	2.192	1.503	1.119	2.038	1.772	1.77	1.164	1.234	1.115	1.592	0.798	0.654	1.081
Pisum06G168900	0.04	0.074	0.086	0	0.125	0	0.113	0.048	0.021	0.064	0.158	0.118	0.093	0.088	0.095
Pisum07G241000	81.115	91.814	87.928	80.407	83.86	99.136	75.095	78.586	73.502	75.111	71.22	77.083	45.216	46.676	47.38
Pisum07G352500	0.2	0.643	0.683	0.644	0.468	0.314	2.986	1.128	0.677	0.959	1.178	1.463	3.973	2.151	2.375
Pisum04G159000	40.573	46.585	44.254	41.224	39.286	46.801	39.994	40.279	36.92	38.814	39.306	36.589	32.522	29.371	29.962
Pisum04G114300	49.903	48.702	48.952	52.499	52.656	49.403	49.219	47.503	50.169	53.52	49.627	53.645	53.347	51.899	51.624
Pisum02G153000	0.794	0.438	0.577	0.419	0.207	0.333	0.045	0.189	0.083	0.085	0.312	0.133	0.031	0.139	0.126
Pisum04G165300	0.348	0.503	0.51	0.408	0.725	0.73	0.449	0.65	0.622	0.477	0.447	0.874	0.346	0.262	0.355
Pisum02G055600	0.286	0.638	0.558	0.239	0.552	0.941	0.046	0.097	0.085	0.479	0.367	0.205	0.063	0.108	0.129
Pisum01G185800	112.154	119.644	122.629	126.22	129.898	119.005	107.634	124.639	116.739	109.433	103.022	111.47	86.431	85.184	87.247
Pisum04G289800	12.93	12.135	15.011	10.784	13.381	12.663	9.703	9.391	10.579	10.631	9.937	9.577	7.781	7.095	6.9
Pisum02G318300	0.142	0.043	0.121	0.055	0	0.173	0.186	0.056	0.148	0.252	0.186	0.237	0.383	0.27	0.262
Pisum06G067100	5.215	4.58	5.371	4.381	5.17	3.9	4.888	4.714	5.377	5.555	5.615	5.887	6.909	7.476	6.714
Pisum06G385300	0.269	0.247	0	0.158	0.28	0.423	0.303	0.16	0.14	0	0.151	0	0.311	0	0.107
Pisum06G214100	171.433	171.239	149.467	160.52	152.89	217.654	152.392	167.726	139.715	158.319	179.765	167.573	151.501	131.574	152.555
Pisum05G528200	73.375	83.613	73.752	74.584	76.217	98.518	48.558	69.075	56.309	58.108	54.106	59.306	33.228	29.147	30.336
Pisum06G177500	22.314	23.471	23.605	26.495	23.586	26.982	29.088	30.895	26.936	30.672	30.493	29.53	36.35	33.497	35.135
Pisum02G274600	69.591	83.487	71.201	89.491	79.966	64.126	114.383	102.504	103.523	96.271	93.774	94.025	132.178	125.923	133.027
Pisum07G005100	140.585	153.964	126.545	133.212	134.847	149.675	112.468	124.047	110.898	111.698	106.568	113.729	70.798	56.894	64.82
Pisum03G194500	69.892	93.317	78.563	91.119	85.449	91.047	76.113	97.245	88.844	80.205	78.68	83.99	45.845	50.278	50.201
Pisum07G332600	160.54	223.727	214.288	192.655	190.877	244.476	137.915	179.427	170.041	146.621	142.751	141.434	77.289	64.7	70.073
Pisum04G388900	160.485	183.82	175.733	170.59	175.884	171.779	149.519	162.489	169.588	162.305	161.208	167.836	169.66	160.349	174.165
Pisum03G122400	40.184	42.222	39.813	42.213	38.672	35.998	44.87	44.699	43.041	49.462	46.741	50.275	57.391	66.406	60.117
Pisum06G376500	12.876	9.336	11.828	11.176	11.905	12.232	7.802	7.555	7.665	8.138	7.487	7.885	5.244	5.434	4.715
Pisum02G184900	34.569	30.317	30.872	27.912	28.788	30.965	30.527	30.083	32.757	32.597	35.36	34.346	34.561	31.494	30.927
Pisum02G109600	16.89	14.004	14.221	15.79	13.469	11.495	25.94	16.793	26.714	12.74	17.986	15.599	24.099	26.483	23.199
Pisum01G074000	0	0	0	0	0	0	0	0	0.059	0.03	0	0.024	0	0.05	0.022
Pisum05G419500	1.083	0.95	1.119	1.084	1.598	1.289	0.899	1.064	0.8	0.619	0.906	0.642	0.722	0.648	0.53
Pisum06G191500	0	0	0.054	0	0.065	0	0	0	0	0	0	0	0	0	0
Pisum05G441000	0.377	0.205	0.498	0.442	0.214	0.198	0.155	0.244	0.304	0.164	0.481	0.201	0.251	0.181	0.244
Pisum02G178000	49.118	46.543	46.43	43.815	45.673	47.023	40.41	45.102	33.231	38.644	36.589	40.95	27.337	28.874	31.068
Pisum06G373400	15.952	16.047	15.505	14.336	12.733	20.337	13.509	17.144	16.266	16.365	13.071	14.678	11.657	11.189	13.165
Pisum06G062500	49.768	46.749	40.859	45.751	48.156	44.3	62.857	94.128	98.994	104.292	103.073	120.162	133.676	126.137	142.036
Pisum05G132800	7.071	7.338	8.524	8.821	9.107	9.611	7.238	7.764	7.605	5.66	6.048	6.36	5.338	6.51	6.355
Pisum01G187100	0.621	0.222	0.589	0.808	0.215	0.144	0.272	0.082	0.251	0.257	0.116	0.231	0.346	0.454	0.137
Pisum02G244800	20.858	27.609	25.269	27.837	29.53	30.983	13.477	25.707	22.66	17.34	17.472	18.685	9.8	7.554	7.048
Pisum02G174600	31.385	29.65	33.325	37.887	45.704	33.293	20.029	25.011	22.316	27.465	22.965	26.952	8.579	7.427	7.102
Pisum01G087800	0.451	0.532	0.715	0.603	0.737	0.135	0.145	0.076	0.067	0.137	0.072	0.215	0.05	0	0
Pisum06G369800	12.282	11.967	12.28	12.069	12.041	14.588	9.383	8.913	10.072	12.249	9.51	10.768	4.436	4.818	3.872
Pisum04G425200	127.216	115.674	105.917	110.786	103.737	151.05	105.38	120.545	100.27	106.112	112.994	107.273	104.023	91.174	93.387
Pisum04G378600	16.153	21.673	21.511	22.086	22.294	31.651	15.701	21.109	19.488	17.482	17.178	18.422	9.968	9.81	9.617
Pisum07G455600	0	0.06	0.112	0	0	0	0.295	0.388	0.613	0.418	0.66	1.093	1.563	0.344	0.466
Pisum03G222400	2.592	3.455	2.62	4.518	4.276	4.901	2.993	3.755	3.491	3.435	3.973	2.881	2.634	2.193	2.753
Pisum06G397200	0	0	0	0	0.005	0	0	0	0	0	0.019	0	0.01	0.008	0.01
Pisum04G367700	31.05	33.836	31.76	32.071	28.254	36.145	32.114	30.803	30.028	19.8	26.727	25.031	21.297	23.353	22.646
Pisum04G336400	0	0	0	0	0	0	0	0	0	0	0	0.005	0	0.002	0.004
Pisum03G156200	5.748	9.967	10.647	9.534	8.564	14.837	3.11	3.987	4.167	5.144	5.418	5.421	2.413	2.664	2.512
Pisum07G211200	1.819	1.8	3.767	1.394	1.966	4.106	0.71	0.249	0.729	1.193	1.021	0.351	0.27	0.492	0.111
Pisum03G032300	0.005	0.005	0	0	0	0	0	0	0	0	0	0	0	0	0
Pisum05G459100	45.822	45.245	44.885	42.654	44.271	50.149	41.966	48.989	41.172	41.145	42.882	40.433	43.06	38.507	42.5
Pisum03G005200	228.557	253.532	239.665	242.793	233.821	245.288	174.517	188.292	153.31	145.544	140.863	139.891	58.083	55.475	54.4
Pisum05G430800	0.472	0.868	0.471	0.553	0.246	0.66	0.177	0.374	0.492	0.419	0.177	0.066	0.061	0.138	0
Pisum01G036400	0.111	0.153	0.142	0	0.058	0	0.063	0.132	0	0	0.062	0.093	0.043	0.049	0
Pisum07G238300	8.085	6.443	7.809	9.148	8.934	4.923	10.633	8.086	9.143	10.105	10.877	9.418	14.104	14.698	14.459
Pisum07G102500	12.757	15.25	16.376	13.8	14.734	15.092	11.421	13.704	13.798	12.81	14.042	15.463	10.833	13.773	13.29
Pisum04G387800	6.632	15.018	11.294	13.596	14.137	9.988	6.022	9.739	10.172	7.36	8.27	7.163	3.661	2.426	3.209
Pisum07G093100	17.968	19.113	17.026	24.777	25.573	28.622	14.128	13.493	12.904	16.691	21.098	17.971	14.658	11.993	14.925
Pisum01G248100	3.059	3.019	3.725	3.048	3.824	3.826	2.316	2.712	2.378	2.602	2.843	2.157	1.391	1.563	1.446
Pisum05G244100	23.79	21.924	21.715	25.075	28.842	29.783	34.258	32.867	36.302	34.974	38.018	39.015	51.21	40.28	48.211
Pisum03G010700	1517.46	2476.27	2237.6	1971.64	2208.4	2789.05	1253.84	2079.78	1846.86	1560.98	1409.68	1494.81	685.281	501.034	621.88
Pisum05G235500	18.587	17.121	16.655	17.967	19.394	12.945	21.011	16.322	18.087	15.603	18.229	16.832	20.917	20.153	19.439
Pisum03G380700	1.915	3.244	3.126	2.741	2.213	3.165	1.151	2.022	1.64	1.36	1.241	1.138	0.131	0.224	0.236
Pisum03G185900	1.062	3.03	3.248	0.917	1.105	2.226	0.63	0.266	0.699	1.31	0.251	0.467	0.129	0.393	0.221
Pisum01G250600	1.055	3.593	3.024	1.891	1.809	3.968	0.63	0.516	0.323	0.661	0.418	0.779	0.144	0.545	0.492
Pisum05G292100	24.808	23.514	22.137	25.094	23.524	20.645	24.939	23.774	23.737	24.039	22.114	23.501	26.135	23.365	25.598
Pisum01G208200	2.745	3.104	4.541	3.834	4.065	5.605	2.023	2.425	2.53	2.625	2.686	2.855	3.476	1.947	3.651
Pisum03G231400	11.636	20.11	15.829	13.003	13.779	16.922	17.603	20.46	23.127	15.414	14.175	14.977	8.978	10.687	9.395
Pisum06G319300	0.193	0.118	0.494	0.526	0.267	0.336	0.072	0	0.067	0.068	0.144	0.054	0.099	0.113	0.051
Pisum02G050000	73.945	101.881	89.414	94.726	97.297	128.776	68.605	98.756	92.913	72.327	64.178	74.028	17.601	14.522	17.975
Pisum06G377000	0.421	0	0.144	0.197	0.175	0.176	0	0.1	0	0.359	0	0.07	0.13	0	0.133
Pisum05G120700	18.183	24.996	23.382	29.305	28.6	28.446	23.522	30.551	27.301	21.223	18.933	22.651	18.621	17.357	18.455
Pisum05G021100	40.624	45.252	41.704	45.912	43.059	38.192	56.389	54.402	56.617	52.582	48.935	50.631	59.265	55.839	55.584
Pisum03G045100	3.097	5.853	6.208	5.93	6.258	8.173	2.551	4.457	4.219	2.157	3.609	2.689	3.217	4.392	4.008
Pisum04G353400	7.986	27.836	13.297	5.917	4.048	3.861	19.388	3.243	1.849	0.218	0.23	0.913	0.158	0.12	0
Pisum01G293500	5.657	6.908	7.7	8.016	8.213	10.612	6.683	8.612	8.858	4.872	4.752	5.92	2.588	1.428	2.119
Pisum05G345700	12.141	8.077	10.788	9.781	9.485	8.029	9.412	8.05	8.404	6.575	6.564	5.733	6.35	7.579	6.164
Pisum03G245800	0.026	0.048	0.044	0.038	0.054	0.089	0.007	0.093	0.115	0.083	0.022	0.049	0.025	0.023	0.021
Pisum02G040900	2.817	5.282	5.683	4.675	5.78	5.738	4.189	4.229	5.421	4.543	5.312	4.808	4.015	3.435	4.182
Pisum06G344900	70.111	92.367	88.387	89.584	90.348	83.298	67.476	84.164	84.525	87.739	69.753	83.924	47.762	88.876	57.387
Pisum02G020700	0.01	0.028	0.026	0.012	0	0.016	0.023	0.006	0.026	0.005	0	0.004	0.016	0.004	0.004
Pisum01G116800	0.11	0.051	0.188	0	0.057	0.058	0.248	0.196	0.115	0.059	0.37	0.184	0.467	0.386	0.392
Pisum05G485500	0.025	0.023	0	0.087	0.078	0.104	0.056	0.059	0.026	0.027	0.056	0.042	0.038	0.022	0
Pisum05G092800	2.416	1.812	2.233	1.791	2.103	1.136	0.667	0.644	0.308	0.525	1.051	0.907	0.228	0.216	0.117
Pisum02G180100	0.118	0.649	0.805	0.644	0.327	1.111	0.487	0.233	0.286	0.084	0.132	0.033	0.121	0	0.093
Pisum04G233000	139.431	152.004	140.806	153.088	150.87	136.77	159.033	165.413	169.856	150.308	165.926	162.765	177.386	152.934	174.837
Pisum07G447300	52.042	46.512	44.233	64.299	61.414	43.201	66.224	50.838	55.678	63.755	57.395	61.452	85.612	68.607	77.005
Pisum05G095500	56.421	65.171	65.529	60.712	59.744	55.344	60.277	61.804	61.431	52.714	51.326	50.931	53.669	53.571	53.094
Pisum05G531800	3.161	2.855	2.701	2.345	2.467	2.76	2.494	2.816	2.634	2.919	1.833	2.114	2.398	1.758	1.877
Pisum04G174500	23.436	24.818	21.955	25.075	26.759	25.94	26.314	30.117	28.362	25.77	27.428	26.121	27.505	29.333	27.518
Pisum06G391000	34.048	26.331	28.92	33.287	27.786	29.138	27.608	27.721	26.511	28.183	33.13	31.79	34.965	32.941	35.122
Pisum02G203500	0	0	0	0	0.056	0	0	0	0	0	0.06	0.045	0.082	0.047	0.042
Pisum04G123900	0.015	0.024	0.016	0.027	0.016	0.032	0.004	0.023	0.032	0.016	0.009	0.016	0.006	0	0.003
Pisum05G399500	8.247	8.636	10.218	9.082	7.122	10.455	6.879	7.936	8.076	7.029	5.461	8.62	5.855	7.458	6.726
Pisum02G295500	8.37	5.552	8.469	7.454	7.206	5.846	9.379	6.047	9.357	16.243	14.336	13.525	18.299	21.788	19.183
Pisum05G550900	10.325	8.091	9.312	11.807	12.15	7.254	15.01	10.464	11.567	12.964	14.76	14.457	13.563	12.051	13.398
Pisum05G413600	54.753	53.661	54.916	60.866	60.286	52.24	63.292	59.388	53.856	55.726	56.349	57.9	62.936	55.74	60.223
Pisum06G276000	6.08	11.632	13.518	9.089	9.646	12.739	5.225	5.466	6.474	6.155	6.182	5.196	3.214	2.33	2.048
Pisum05G192100	0	0	0	0	0	0	0	0	0	0	0.028	0.021	0.019	0.022	0.039
Pisum05G003500	254.63	259.554	233.282	222.091	217.136	269.715	200.786	232.38	206.515	200.908	194.712	199.029	109.526	111.826	115.968
Pisum05G279200	0.051	0.031	0.044	0.07	0.062	0.054	0.029	0.051	0.009	0.027	0.038	0.021	0.026	0.008	0.02
Pisum01G002100	3.503	5.85	5.192	5.77	5.167	5.097	3.937	5.192	4.585	3.936	3.942	4.127	2.625	2.756	2.422
Pisum02G021800	0.506	0.981	0.864	0.856	0.877	1.59	0.253	0.401	0.878	0.419	0.252	0.564	0.26	0.247	0.312
Pisum03G361700	0.228	0.586	0.792	0.321	0.68	0.51	0.223	0.235	0.285	0.34	0.188	0.203	0.141	0.32	0.108
Pisum03G192300	56.691	40.26	42.712	43.389	47.584	40.133	41.444	36.469	45.19	37.626	53.456	38.086	54.855	55.022	51.34
Pisum02G307400	8.126	7.51	7.594	8.805	7.926	6.172	6.469	8.989	8.412	7.574	7.58	8.959	7.955	7.402	8.525
Pisum02G269900	0.233	0.385	0.477	0.3	0.387	0.268	0.105	0.083	0.048	0.174	0.157	0.117	0.144	0.123	0.092
Pisum05G039000	14.738	14.522	13.594	13.968	16.205	16.563	11.326	13.687	12.352	12.953	13.381	11.79	7.056	6.793	7.32
Pisum05G314900	1.529	3.082	3.33	2.254	2.105	2.791	1.279	0.879	1.028	1.472	2.658	0.784	0.457	0.52	0.313
Pisum01G318900	1289.26	1041.66	943.133	993.923	1122.28	1212.13	884.069	898.61	696.903	607.895	740.918	662.845	343.022	286.211	315.716
Pisum05G365900	40.311	30.089	36.937	38.155	39.894	25.215	37.537	30.324	37.415	41.173	43.924	41.126	53.946	49.535	50.409
Pisum05G250000	0	0	0	0	0.128	0.064	0	0	0	0.065	0	0	0	0	0
Pisum04G302100	5.373	4.665	6.163	5.044	4.595	5.552	4.356	4.284	4.217	4.43	3.923	4.092	3.947	4.879	3.642
Pisum06G315700	27.202	27.681	26.846	28.786	28.239	22.863	34.382	26.867	28.784	31.584	30.252	32.761	33.631	34.832	34.364
Pisum03G320800	4.596	3.447	4.206	3.058	3.537	3.846	3.862	2.455	3.371	2.752	4.273	3.251	3.651	3.08	2.95
Pisum07G179300	0	0	0	0.104	0	0.093	0.201	0.53	0.372	0.57	1.201	0.298	0.688	1.488	0.848
Pisum06G364700	0.343	0.289	0.288	0.245	0.418	0.177	0.459	0.525	0.376	0.502	0.431	0.414	0.638	0.603	0.659
Pisum07G302000	8.615	8.023	9.522	8.821	8.274	11.487	7.13	8.516	7.217	8.664	8.315	8.109	6.926	8.41	8.3
Pisum05G049700	2.277	3.071	3.495	3.417	2.887	3.019	2.526	2.874	2.186	2.425	1.517	2.141	0.549	0.656	0.507
Pisum04G018900	7.909	8.454	7.224	8.53	11.786	10.575	12.517	15.234	15.973	13.037	14.732	12.87	21.82	18.168	21.877
Pisum03G142500	11.712	13.782	10.727	14.437	11.469	17.243	17.085	19.551	17.465	16.881	17.439	18.689	20.733	18.483	16.123
Pisum05G506300	31.746	33.353	35.892	32.969	31.985	40.982	26.767	29.453	29.93	34.936	30.832	32.636	21.103	30.41	24.572
Pisum05G121800	3.87	4.154	4.768	3.637	4.752	4.761	3.88	3.528	3.68	3.428	3.51	3.104	2.413	2.331	2.298
Pisum02G280100	1.268	0.613	0.713	1.329	0.729	0.734	0.602	0.714	0.661	1.671	0.974	1.451	1.313	1.113	1.004
Pisum05G540000	6.406	5.61	5.796	6.036	6.003	6.857	5.023	5.931	5.347	5.447	5.269	5.439	4.498	3.877	4.442
Pisum02G146700	0.793	0.583	0.787	0.971	0.756	0.627	1.061	0.62	0.682	0.998	0.907	0.877	1.169	0.948	0.972
Pisum04G237600	4718.38	6352.82	6063.98	4853.42	5530.22	6886.87	3004.05	4237.86	3810.84	3546.53	3331.19	3461.09	1365.69	1010.04	1370.63
Pisum02G088300	40.481	47.023	43.573	37.589	38.832	46.393	37.45	41.695	37.337	32.66	36.454	34.672	20.227	22.972	19.114
Pisum07G213600	411.203	507.536	474.146	485.864	486.02	515.633	303.232	411.191	356.387	345.789	321.714	347.311	171.817	153.52	168.566
Pisum02G257400	0	0.056	0.052	0	0	0.032	0.034	0	0.031	0	0	0	0	0	0
Pisum05G475700	99.735	102.319	94.897	100.086	98.356	103.591	77.595	84.826	66.705	69.478	66.755	70.666	28.059	31.695	32.077
Pisum02G047300	62.378	50.987	52.067	57.367	54.182	42.794	61.195	57.121	52.325	55.989	55.703	59.535	66.97	64.431	67.695
Pisum04G024100	13.759	15.346	17.167	16.33	14.278	14.567	20.801	18.549	23.889	20.978	19.321	20.877	23.227	20.9	24.295
Pisum02G274400	63.775	53.935	56.54	61.846	63.503	59.142	51.403	52.719	49.387	43.436	39.441	39.478	31.992	38.33	36.427
Pisum03G058000	119.902	96.286	99.482	95.67	97.84	104.88	78.671	92.378	79.375	76.319	78.324	84.925	75.405	75.277	75.571
Pisum04G184700	4.192	4.077	4.178	3.466	3.207	4.951	2.594	3.759	3.596	2.933	2.398	3.333	1.427	2.417	1.627
Pisum03G262600	1.692	1.097	1.573	1.282	0.828	0.886	2.187	1.418	1.503	1.431	2.177	2.205	3.071	2.446	3.624
Pisum07G440900	5.78	3.991	3.853	3.746	4.095	3.651	4.944	3.701	3.801	5.372	6.394	5.278	7.497	6.155	6.621
Pisum06G208600	0.178	0.163	0.249	0.238	0.185	0.08	0.315	0.09	0.225	0.149	0.242	0.287	0.225	0.245	0.271
Pisum06G373600	57.273	65.701	70.224	65.096	67.729	67.735	59.083	70.882	74.647	71.565	79.067	74.624	86.197	75.206	74.963
Pisum05G009400	181.675	136.364	175.821	147.552	154.468	135.559	88.034	87.113	89.546	106.483	104.122	102.86	57.734	62.511	54.622
Pisum07G377300	17.135	22.092	23.316	21.559	18.422	27.193	19.385	20.882	22.346	22.243	19.3	22.126	15.915	18.387	16.632
Pisum04G252100	16.309	19.218	17.197	22.692	20.073	12.044	22.508	25.091	27.266	24.154	23.837	23.214	41.16	39.01	44.502
Pisum01G219800	117.176	108.119	109.218	157.555	170.301	133.062	179.853	213.872	245.138	255.943	238.893	275.453	520.722	433.022	439.125
Pisum01G355500	0.519	0.506	0.36	0.532	0.405	0.272	0.475	0.385	0.608	0.933	0.982	0.515	1.751	0.399	0.77
Pisum02G136000	0.7	0.535	0.1	1.093	0.849	0	0.394	0.693	0.243	0.621	0.523	0.097	0.72	0.819	0.831
Pisum03G028700	0.857	1.731	1.493	1.004	1.141	1.472	0.425	0.977	0.643	0.694	0.346	0.544	0.397	0.481	0.353
Pisum07G054700	0.206	0.302	0.246	0.385	0.257	0.259	0.185	0.293	0.257	0.394	0.092	0.275	0.317	0.289	0
Pisum07G341500	1.268	0.488	1.922	0.263	0.383	0.685	0.922	0.049	0.362	0.893	1.491	0.308	1.12	1.49	1.133
Pisum03G101000	0.099	0.091	0.084	0.077	0.137	0.035	0.186	0.078	0.172	0.246	0.111	0.276	0.178	0.289	0.209
Pisum02G166900	1.012	1.992	1.482	1.863	2.407	2.272	2.445	2.061	2.561	1.54	2.434	2.055	1.897	3.047	2.29
Pisum06G016700	7.149	7.065	7.908	7.439	6.707	6.219	10.36	7.809	9.508	8.738	8.166	9.312	9.456	10.031	10.638
Pisum07G142900	50.605	74.177	71.283	71.925	70.661	71.494	65.744	77.544	73.303	63.501	59.459	67.245	35.378	32.287	35.49
Pisum06G002700	7.538	9.127	8.929	6.773	8.645	11.083	6.566	6.767	6.157	5.977	6.393	4.799	2.247	1.843	1.797
Pisum06G204000	241.52	340.391	327.863	305.453	300.176	384.172	215.137	319.114	284.892	253.495	222.209	289.899	131.46	123.374	131.148
Pisum02G157400	1.024	0.599	0.875	0.545	0.581	1.024	0.105	0.608	0.097	0.397	0.47	0.662	0.18	0.245	0.074
Pisum02G226900	84.596	69.181	80.5	53.431	56.334	59.999	36.28	29.15	32.044	34	37.798	29.554	14.975	17.367	14.909
Pisum05G510200	99.173	119.146	116.528	106.398	118.76	110.153	79.728	112.27	105.841	80.271	75.19	83.465	52.492	44.417	52.127
Pisum04G137600	11.055	21.527	19.364	14.893	13.573	22.701	5.732	6.435	6.68	5.418	4.59	4.991	1.706	2.33	1.926
Pisum05G297500	0.037	0.102	0.063	0.043	0.115	0.116	0.042	0.044	0.038	0	0	0.093	0.057	0.032	0.029
Pisum07G147200	39.607	36.758	36.042	47.403	45.871	44.155	50.662	49.178	49.312	41.997	45.286	43.665	52.223	45.263	51.163
Pisum03G088800	2.689	5.278	6.711	2.1	2.359	10.383	1.723	1.941	1.373	2.527	1.775	1.058	0.285	0.417	0.209
Pisum04G336600	7.775	8.327	9.923	9.259	9.835	12.404	9.273	7.396	8.973	8.386	7.385	6.959	6.746	8.186	7.51
Pisum03G047800	0	0	0	0	0	0	0	0	0	0.047	0	0.037	0.034	0.039	0.035
Pisum07G282800	7.897	8.221	7.603	11.718	8.546	9.212	21.839	17.95	20.239	17.108	17.43	15.407	26.326	30.879	30.515
Pisum07G028600	49.285	64.719	71.137	71.523	77.986	80.137	46.276	66.64	55.821	52.349	46.62	48.231	16.584	14.217	17.287
Pisum04G215800	36.142	42.818	44.422	40.366	44.478	58.889	30.745	42.337	35.532	30.878	29.82	33.347	9.554	9.438	9.486
Pisum02G328800	13.666	12.218	15.223	13.449	13.133	12.435	13.926	13.033	13.68	14.74	15.254	16.094	16.107	15.238	16.374
Pisum01G230500	0	0	0	0	0	0	0	0	0	0	0	0.002	0	0.002	0
Pisum07G276300	1.558	0.65	5.082	2.82	3.684	0.89	3.512	2.524	5.164	4.526	4.132	5.802	5.683	5.098	5.046
Pisum05G079400	536.278	782.798	628.081	725.35	782.639	762.866	525.923	756.627	599.136	534.53	480.491	518.859	229.056	170.128	253.987
Pisum07G325000	40.581	41.804	36.19	41.819	39.504	39.726	44.353	46.156	41.557	45.124	41.169	43.247	47.446	42.86	44.585
Pisum06G142200	0.713	2.74	5.014	2.127	1.586	4.518	0.365	0.501	0.709	0.38	0.619	0.488	0.25	0.399	0.128
Pisum06G236400	22.518	23.457	23.11	24.233	21.524	21.034	26.179	24.689	24.831	23.545	24.189	25.891	30.215	32.152	30.267
Pisum04G080900	1.567	2.135	1.382	2.96	2.577	1.377	4.557	5.223	4.791	4.792	5.218	4.183	13.22	11.492	9.483
Pisum03G401900	1.26	2.253	2.351	1.98	2.518	3.125	2.13	1.418	1.761	1.059	0.409	0.582	0.102	0.233	0.157
Pisum04G173400	2.915	3.012	3.228	3.212	3.592	3.837	2.464	2.87	3.916	3.861	3.443	4.409	3.803	3.974	3.614
Pisum07G360400	4.993	4.483	4.869	4.626	4.52	3.872	6.328	4.524	4.056	6.341	6.142	5.708	6.487	6.192	7.505
Pisum04G391500	6.869	6.038	5.919	6.7	7.484	6.331	8.972	7.984	9.49	9.391	8.966	10.821	12.58	12.579	13.141
Pisum07G245400	25.171	28.838	27.694	27.886	26.338	25.189	34.816	33.164	37.587	32.618	31.597	33.672	35.303	32.808	36.426
Pisum06G174000	10.767	9.545	9.842	10.047	9.575	12.199	8.82	8.106	7.435	7.736	8.852	9.369	5.314	6.431	6.245
Pisum01G185700	29.585	35.511	33.033	34.127	35.688	33.465	24.137	29.466	28.028	23.707	23.74	23.98	16.399	15.653	18.387
Pisum07G383200	14.887	18.966	16.967	15.878	20.214	16.165	28.291	26.058	25.488	22.551	21.803	20.796	36.171	37.864	31.749
Pisum04G271200	8.909	10.096	14.335	8.742	11.557	14.183	8.282	7.079	8.438	8.012	6.233	7.884	8.526	8.076	9.711
Pisum01G341700	13.535	18.092	14.206	21.444	20.239	21.474	16.247	21.059	15.363	12.713	12.019	13.167	6.042	5.283	6.939
Pisum01G194400	0	0.022	0.004	0.006	0.005	0.005	0.005	0	0.015	0.01	0	0.016	0.015	0.012	0.008
Pisum01G340800	0.043	0.08	0.037	0.102	0.135	0.273	0.44	0.515	0.226	0.277	0.341	0.363	0.268	0.419	0.412
Pisum01G214800	2.373	1.988	2.147	1.635	1.961	0.878	1.416	1.41	0.727	0.818	1.175	1.751	0.916	1.103	1.05
Pisum01G125800	5.794	9.95	11.408	7.894	8.06	12.273	5.963	7.481	6.824	5.368	5.301	6.319	6.755	5.308	5.286
Pisum04G197200	21.3	22.114	21.288	19.583	21.625	24.276	17.461	16.945	16.407	17.81	17.529	18.618	11.854	11.107	8.995
Pisum05G383300	4.393	4.952	5.971	6.744	5.956	5.021	4.689	4.112	4.854	4.361	4.183	4.452	4.109	3.945	3.926
Pisum07G212300	676.349	801.488	654.814	793.243	802.644	719.899	765.28	958.708	899.039	756.388	687.634	740.041	800.977	712.763	837.648
Pisum06G288900	17.622	10.345	14.175	14.467	16.974	7.59	16.207	10.401	15.305	18.911	17.356	17.909	26.669	30.572	24.841
Pisum01G008400	131.601	122.425	118.627	136.024	140.692	171.989	99.209	93.358	82.399	77.809	76.203	52.976	21.231	22.533	19.454
Pisum02G104400	23.939	31.917	25.099	22.345	26.793	24.48	31.965	37.916	41.034	36.002	29.041	38.17	31.547	33.104	35.517
Pisum01G285700	40.699	39.019	35.383	38.547	40.307	49.916	30.968	29.886	33.631	30.835	30.982	30.38	12.232	10.595	10.683
Pisum06G257000	3.467	1.535	2.213	1.419	2.13	2.188	2.543	2.035	2.35	2.759	3.375	2.48	4.61	3.815	4.002
Pisum03G355600	106.43	183.964	181.937	145.163	152.864	217.625	89.01	147.382	128.63	88.249	81.601	97.574	34.4	28.883	33.177
Pisum04G273400	54.246	52.841	47.029	55.507	55.976	44.799	61.314	54.634	55.113	58.638	50.888	58.534	60.504	55.442	59.092
Pisum02G155200	6.247	9.788	11.616	8.286	12.234	10.009	6.42	8.73	8.23	8.808	5.773	7.22	4.395	2.097	1.891
Pisum01G151400	0.731	0.538	0.719	0.771	0.837	0.345	0.783	0.652	1.105	0.662	1.026	1.07	0.79	0.803	0.55
Pisum04G308400	4.131	4.361	4.26	3.782	4.347	3.93	4.87	5.132	3.71	2.58	3.303	3.533	3.517	3.46	3.195
Pisum05G302900	1.012	1.914	1.934	1.814	1.053	2.62	0.604	1.627	1.489	1.65	1.203	1.593	1.149	1.464	0.943
Pisum03G318700	22.595	20.067	22.941	20.137	23.27	23.069	10.758	16.869	11.2	9.739	8.968	9.662	5.59	4.694	4.142
Pisum06G109000	113.504	132.398	129.005	126.902	129.418	112.621	124.931	136.22	137.263	137.525	134.343	139.66	139.654	131.859	138.386
Pisum01G370600	23.232	36.793	43.03	38.69	36.865	41.088	25.613	32.616	38.428	26.535	25.581	26.975	29.897	27.496	25.632
Pisum07G381400	1.131	4.624	4.052	4.53	6.035	5.694	2.878	6.37	7.144	2.448	2.743	2.257	0.535	0.576	1.04
Pisum02G279400	21.657	18.221	18.318	20.466	22.344	18.113	15.919	15.955	14.599	16.209	15.644	15.034	9.325	9.364	9.28
Pisum06G395600	32.046	43.268	40.514	37.321	40.271	43.614	39.84	52.852	39.608	40.836	36.452	40.373	29.866	33.491	31.729
Pisum03G193600	55.629	50.878	58.307	54.647	58.77	43.399	46.854	34.621	35.434	43.17	38.251	37.872	23.882	23.482	21.026
Pisum04G279500	13.432	19.849	19.731	18.713	20.06	18.911	16.048	15.302	15.052	14.31	11.127	13.781	12.817	9.598	9.193
Pisum06G139400	0.138	0.095	0.088	0.04	0.036	0	0.117	0.082	0	0	0.039	0	0.027	0	0.027
Pisum01G175500	11.65	11.724	11.601	11.64	10.294	10.769	14.001	15.467	16.465	11.59	11.68	12.355	15.236	15.719	16.108
Pisum05G344300	0	0	0.013	0.017	0.008	0.008	0	0.018	0	0	0.008	0.006	0	0	0
Pisum03G210100	9.968	9.54	8.664	13.92	13.59	8.154	6.005	6.854	7.366	6.879	6.365	6.939	5.115	3.104	4.782
Pisum01G048700	9.043	8.753	7.651	10.101	8.558	9.358	8.025	9.613	9.72	9.752	10.669	11.24	10.953	9.978	11.081
Pisum04G399200	15.666	18.777	16.427	17.065	16.238	15.853	19.263	19.526	19.04	20.672	17.747	20.267	22.825	24.513	23.609
Pisum07G056700	9.733	10.814	9.769	10.754	8.137	7.481	15.139	14.137	16.604	11.818	11.018	12.082	16.595	14.665	16.523
Pisum02G311800	19.239	24.534	25.318	23.026	19.193	21.337	29.119	27.614	30.695	25.298	25.853	28.055	39.062	35.763	35.291
Pisum05G242000	20.64	18.914	21.236	29.059	29.049	19.817	24.992	19.512	18.558	16.581	15.262	14.895	18.55	17.281	17.593
Pisum07G293700	0.114	0.313	0.129	0.488	0.355	0.357	0.171	0.45	0.316	0.363	0.383	0.538	0.409	0.432	0.39
Pisum07G338100	0.021	0.058	0.067	0.018	0.016	0.011	0.024	0.037	0.044	0.106	0.129	0.083	0.081	0.179	0.087
Pisum01G087700	1.125	1.07	0.927	0.941	1.254	0.757	0.77	0.525	0.795	0.471	0.811	0.638	0.93	0.529	0.541
Pisum04G003200	1.144	1.05	4.299	0.67	1.13	2.396	1.418	0.815	0.596	0.792	3.208	0.096	0.309	0.301	0.362
Pisum05G024900	4.521	3.996	3.79	2.798	3.329	2.19	3.75	4.864	3.199	4.59	4.212	4.957	4.608	4.494	3.715
Pisum02G215900	48.299	48.862	50.464	44.929	44.098	42.373	56.11	51.922	57.383	53.629	51.913	50.66	48.879	62.468	56.616
Pisum03G182400	18.455	19.389	18.985	19.048	17.044	21.205	31.843	25.678	26.464	25.29	25.963	26.505	31.33	33.318	33.695
Pisum05G232700	496.242	518.452	477.786	552.315	512.294	471.37	396.18	480.412	443.906	419.659	387.839	429.701	347.271	331.533	343.669
Pisum02G264900	0.196	0	0	0	0	0	0	0	0	0.042	0.132	0.131	0.091	0.241	0.217
Pisum01G038000	14.642	14.821	16.503	15.911	14.634	17.611	18.514	19.454	20.422	15.343	16.702	17.478	20.07	17.973	22.424
Pisum02G124900	0.675	1.167	0.713	1.349	1.736	0.707	0.761	2.029	1.531	0.762	0.847	1.096	0.705	0.802	0.755
Pisum02G144700	17.091	11.956	14.065	13.89	12.199	13.464	9.259	8.892	8.178	7.798	9.367	7.948	6.722	5.322	6.294
Pisum07G026000	0.956	0.146	1.089	0.373	0.497	0.667	1.257	0.284	0.498	0.933	2.413	0.466	3.072	2.727	2.27
Pisum01G278200	52.66	42.045	41.29	46.9	42.321	46.22	30.038	38.018	34.403	35.997	35.343	39.125	26.565	23.509	28.268
Pisum01G303200	11.418	12.312	12.17	12.347	12.158	10.562	13.903	13.745	14.202	14.524	14.271	15.773	16.737	15.155	17.99
Pisum03G205600	25.807	34.71	34.86	33.757	32.029	37.014	25.903	30.218	31.813	28.475	30.684	31.338	28.352	22.982	30.358
Pisum06G325300	0.081	0.224	0.069	0	0.169	0.255	0	0.096	0	0.173	0	0	0	0	0.064
Pisum05G542900	0.207	0.19	0.376	0.182	0.162	0.271	0.204	0.123	0.108	0.193	0.378	0.108	0.12	0.091	0.082
Pisum04G186700	8.616	11.311	12.438	9.679	10.725	13.932	6.031	8.974	7.665	9.724	8.168	10.856	2.398	2.211	2.554
Pisum04G001400	40.567	51.418	46.335	46.253	42.036	43.81	44.037	47.597	40.96	33.723	31.784	37.401	34.003	32.327	35.286
Pisum05G431800	13.358	14.895	21.652	15.524	18.613	16.812	11.072	11.065	12.483	17.411	15.442	12.921	12.333	9.981	9.202
Pisum03G293600	2.067	1.988	2.47	2.176	2.286	2.758	2.148	1.919	2.053	2.048	2.628	2.336	1.845	1.985	2.046
Pisum01G227100	20.323	16.974	18.602	17.174	17.903	15.773	17.465	17.311	16.05	16.928	19.408	15.964	19.915	18.151	19.636
Pisum03G250500	145.137	153.92	193.036	65.908	100.161	207.538	140.268	99.375	144.314	161.013	174.195	55.622	74.616	63.982	73.122
Pisum06G253600	0.718	1.209	1.431	0.747	0.83	0.961	0.629	1.374	1.246	0.85	0.94	0.4	0.092	0.07	0.126
Pisum05G015900	872.548	1568.68	1428.23	1392.62	1427.76	1309.81	904.243	1338.6	1244.3	893.346	811.25	938.671	325.584	297.915	323.41
Pisum05G064900	104.634	125.321	107.161	111.028	121.08	138.529	86.942	92.796	82.5	83.604	88.067	80.819	47.075	46.485	50.148
Pisum03G011700	0.193	0.133	0.165	0	0.151	0.253	0	0.115	0.101	0.051	0.108	0.081	0.075	0.17	0.076
Pisum03G110100	4.357	3.143	4.951	4.699	4.533	3.811	5.04	3.331	4.104	7.291	8.148	6.468	7.378	7.486	7.627
Pisum04G126800	237.276	256.705	212.319	262.678	241.482	311.007	199.346	216.663	176.06	188.484	179.352	184.146	228.252	160.691	172.329
Pisum07G066000	25.109	20.056	21.528	21.743	22.584	15.584	24.955	19.756	20.42	23.1	23.895	24.185	33.865	33.678	33.787
Pisum01G242600	16.756	12.95	14.843	14.959	13.927	11.036	15.782	14.515	15.869	14.399	16.949	16.476	22.583	17.529	21.736
Pisum03G338200	3.987	6.921	7.644	3.911	4.922	7.295	2.946	3.195	3.816	4.166	3.682	2.696	1.369	1.625	1.42
Pisum02G305200	0.672	0.452	0.325	0.393	0.303	0.539	0.227	0.319	0.35	0.334	0.477	0.374	0.397	0.373	0.425
Pisum04G286700	0.258	0.545	0.55	0.677	0.749	0.478	1.325	1.933	3.364	2.889	2.457	4.42	6.066	4.775	4.944
Pisum05G356200	0.219	0.1	0	0	0	0	0	0	0.228	0	0.246	0.366	0.253	0	0.173
Pisum01G027800	18.106	35.591	61.396	19.089	19.001	56.908	14.286	8.173	10.509	15.817	19.1	5.104	2.794	2.316	2.335
Pisum06G240300	28.861	22.172	23.443	25.905	24.803	31.179	20.195	21.906	19.68	20.764	23.05	22.626	18.568	19.021	22.673
Pisum03G003000	20.32	24.027	21.199	24.264	22.136	29.522	21.26	23.605	18.888	22.904	21.04	20.088	20.531	16.56	20.4
Pisum07G210200	5.417	4.176	4.091	4.476	4.579	4.915	4.361	5.343	3.476	3.246	3.691	4.124	2.799	2.845	2.757
Pisum02G108000	8.253	6.6	5.228	4.042	7.069	8.162	4.29	6.212	5.299	4.207	4.351	4.967	3.376	4.185	2.338
Pisum05G079600	0.004	0	0	0	0	0	0	0	0	0	0.004	0	0	0	0.006
Pisum02G120100	14.378	14.478	15.37	16.463	15.882	15.924	18.254	17.722	20.565	19.533	17.98	20.121	22.923	21.28	21.861
Pisum04G138500	10.599	8.1	8.667	6.45	7.926	7.417	7.98	6.689	7.203	6.395	6.133	6.508	4.792	5.307	4.786
Pisum01G294600	28.664	28.42	32.248	28.276	31.477	30.197	11.247	14.023	13.263	14.324	13.158	14.428	5.147	7.343	5.553
Pisum02G181100	0.119	0.08	0.148	0.076	0.102	0.136	0.073	0.052	0.068	0.092	0.073	0.045	0.025	0.067	0.052
Pisum06G384700	52.435	46.842	47.981	46.216	46.681	41.953	51.096	48.072	51.232	50.77	45.461	51.053	52.5	49.898	55.779
Pisum02G321300	4.362	7.463	4.531	4.909	5.517	7.258	6.074	4.166	1.693	1.822	1.44	1.001	0.264	0	0.339
Pisum05G530800	1.072	1.131	1.578	1.122	1.186	1.386	0.9	0.677	0.523	0.704	1.535	0.744	0.721	0.841	0.722
Pisum05G425500	6.705	6.211	7.445	7.322	7.312	6.39	9.971	7.043	7.952	8.576	8.545	8.995	11.327	10.727	11.008
Pisum07G272500	0	0	0	0	0.006	0.006	0	0	0	0	0.006	0	0	0	0
Pisum03G381700	2.169	2.376	1.996	1.906	1.736	1.661	3.197	1.784	1.434	1.022	1.592	1.5	1.384	1.245	1.486
Pisum03G230400	1.157	2.763	2.655	2.827	3.714	3.394	1.192	2.317	2.824	1.796	0.964	1.99	0.587	1.016	0.785
Pisum03G078500	0.946	0.29	0.359	0.246	0.547	0.22	0.474	0.125	0	0.112	1.179	0.264	0.973	0.369	0.333
Pisum05G049800	12.982	24.235	28.214	21.54	19.873	25.708	7.882	13.806	11.972	12.623	11.662	13.236	5.995	6.026	6.511
Pisum05G468200	0.06	0.055	0	0	0.062	0.125	0.067	0	0.062	0	0	0	0.046	0	0
Pisum05G008000	20.629	20.322	21.856	21.628	19.317	18.1	24.59	26.588	25.896	23.405	22.224	23.155	24.593	22.549	27.93
Pisum01G202700	0.089	0	0	0.126	0.019	0.112	0.02	0	0.019	0	0.04	0.03	0	0	0.014
Pisum02G220100	294.748	267.877	256.932	237.266	218.698	303.674	184.91	211.664	194.795	205.361	220.315	208.973	200.542	193.056	200.991
Pisum03G075200	1.38	2.218	2.358	2.222	1.854	2.65	0.907	0.956	0.958	1.592	0.774	0.817	0.133	0.353	0.273
Pisum06G111900	0.239	0.548	0.51	0.559	0.372	0.875	0	0.142	0.124	0.508	0.134	0.399	0.276	0.209	0.283
Pisum06G019800	18.617	19.177	22.05	20.117	22.017	22.268	12.634	12.158	11.48	9.833	11.098	9.791	4.603	5.596	4.425
Pisum04G379000	0.004	0	0	0.004	0	0	0.004	0	0	0	0	0	0.003	0.003	0
Pisum04G243800	2.111	1.572	1.95	1.404	1.722	1.734	2.444	2.643	2.734	2.067	2.945	2.958	3.082	4.008	3.388
Pisum07G296900	10.219	7.576	10.294	11.209	10.675	6.62	9.847	8.881	10.477	11.623	12.266	11.806	17.621	17.98	17.067
Pisum05G004600	785.426	854.51	691.674	1097.42	861.911	897.569	710.062	693.665	591.93	553.17	632.764	528.442	405.022	466.273	448.166
Pisum01G343100	27.234	31.234	31.634	35.832	36.395	31.024	43.485	52.747	56.996	48.637	51.576	58.494	87.351	79.337	92.916
Pisum03G130400	0.493	1.91	1.356	0.833	1.367	1.835	0.494	0.78	0.57	0.875	0.798	0.549	0.549	0.144	0.217
Pisum07G043000	0	0	0	0	0	0	0	0	0	0	0.004	0.003	0	0.007	0
Pisum01G317700	3.249	2.847	3.622	3.478	3.361	4.03	2.378	2.329	1.945	1.691	1.404	1.499	1.21	1.197	1.138
Pisum06G207500	24.956	39.876	38.204	39.222	36.352	34.86	29.243	40.268	36.235	31.682	32.849	34.037	24.191	23.92	21.694
Pisum02G081800	20.584	14.58	15.193	16.953	16.415	16.68	14.515	12.944	13.113	14.259	15.617	14.322	10.869	10.924	11.248
Pisum02G049100	6.883	12.201	14.267	11.844	10.829	11.74	14.534	11.306	13.433	10.139	8.599	9.261	7.373	6.89	6.904
Pisum04G419200	24.236	25.012	24.072	25.467	24.726	19.61	28.506	27.11	27.819	27.415	26.731	26.385	31.026	25.88	28.125
Pisum03G360700	51.401	50.817	47.271	57.857	54.553	52.207	68.553	67.119	69.643	65.994	67.425	62.866	67.025	69.115	73.163
Pisum06G395400	16.56	16.749	16.235	17.548	16.832	14.441	16.508	11.939	10.471	13.155	16.972	11.205	10.858	9.119	10.8
Pisum03G022200	0.116	0.213	0.198	0.136	0.723	0.485	0.131	0	0	0.123	0.52	0.194	0.179	0	0.367
Pisum01G384100	177.004	147.735	147.454	167.537	178.413	154.071	183.458	157.941	154.224	163.977	175.503	160.623	180.02	154.405	168.171
Pisum03G193400	3.207	5.589	5.41	6.358	6.075	6.633	2.039	3.321	3.512	3.066	2.03	1.856	1.332	1.155	1.107
Pisum01G215300	1.981	0.96	1.645	1.74	1.259	1.383	2.419	2.157	2.866	2.579	2.717	2.024	3.948	2.27	3.267
Pisum07G376100	0	0	0	0	0	0	0	0	0	0	0.005	0	0	0.004	0.003
Pisum06G363900	1.526	1.74	1.304	1.849	1.259	1.543	1.008	0.625	0.493	0.729	0.413	0.836	0.325	0.139	0.083
Pisum03G268100	0.925	1.353	1.149	1.197	1.242	1.679	0.903	1.182	0.964	0.785	0.899	0.908	0.415	0.274	0.413
Pisum07G214500	848.717	1334.35	1323.95	1063.01	1168.08	1456.31	704.942	896.296	875.924	800.057	725.677	755.698	255.459	227.58	240.576
Pisum07G125500	167.088	207.419	193.129	193.559	186.681	174.69	210.745	215.9	203.624	203.868	192.057	201.244	221.36	217.61	218.98
Pisum07G262800	4.414	4.782	3.918	4.564	4.556	5.346	6.685	5.939	6.358	5.841	5.263	5.679	7.077	6.872	7.972
Pisum06G002800	3.844	3.661	2.919	3.252	3.481	2.983	4.332	3.889	3.263	3.261	3.275	3.63	4.174	3.937	3.269
Pisum01G362000	0.03	0.251	0.312	0.071	0.032	0.096	0.651	0.253	0.443	0.324	0.443	0.585	0.727	0.934	0.77
Pisum03G068800	33.276	35.281	34.379	33.546	40.519	35.62	27.306	32.12	30.269	30.386	30.216	30.939	25.472	25.243	25.414
Pisum06G216100	0.755	0.809	0.941	0.811	0.753	2.209	1.348	1.458	1.278	1.14	0.812	1.184	0.291	0.553	0.249
Pisum04G084100	3093.92	4020.84	3948.49	3378.08	4032.97	4199.83	2089.53	3100.92	2774.55	2817.17	2809.51	2738.65	1196.12	863.012	1132.1
Pisum02G028300	0	0	0	0	0	0	0.151	0	0.046	0.048	0.2	0	0.344	0.078	0.247
Pisum04G219300	13.286	27.023	23.732	9.19	19.551	24.658	33.946	51.858	76.456	53.652	47.57	53.745	74.157	53.938	86.112
Pisum04G352300	0	0	0.027	0	0.033	0	0	0	0	0	0	0	0	0	0
Pisum01G034400	9.764	7.432	8.11	8.385	8.176	8.844	7.893	7.44	5.552	6.258	7.334	8.164	5.463	5.533	5.236
Pisum05G038400	1.752	1.671	1.266	1.657	1.823	2.047	2.43	1.521	1.404	1.866	2.117	2.028	1.612	2.366	2.027
Pisum03G293400	9.088	8.115	7.585	8.378	7.485	8.551	9.342	8.996	7.1	6.544	7.885	6.965	7.629	6.353	7.462
Pisum03G062200	7.392	7.129	7.647	7.144	7.471	5.753	9.106	8.53	8.306	8.578	8.858	9.072	10.104	8.924	9.323
Pisum07G091800	37.956	51.81	46.58	55.137	54.849	50.113	39.791	52.572	46.667	44.032	39.464	44.715	31.771	24.752	27.238
Pisum01G164300	8.603	10.565	9.588	10.297	10.411	11.61	9.856	12.719	12.616	7.87	8.763	8.757	7.829	8.498	8.108
Pisum01G322000	106.959	65.818	46.573	93.154	72.701	92.223	83.399	37.156	33.156	48.765	129.473	64.462	61.538	51.551	53.948
Pisum05G246100	10.991	9.594	11.467	10.03	9.162	12.342	12.184	10.171	10.944	10.739	13.698	12.541	14.151	14.875	12.694
Pisum03G200000	12.673	12.199	12.532	12.945	14.627	11.365	11.39	10.759	11.301	6.768	7.737	7.657	4.746	5.103	5.084
Pisum07G222800	43.105	36.251	39.106	38.541	39.853	29.989	46.431	38.459	43.733	40.327	37.343	37.421	47.069	43.742	44.734
Pisum01G231500	0.916	1.298	1.207	1.431	1.073	1.04	1.205	1.179	1.432	0.732	1.2	0.83	0.825	0.637	0.726
Pisum04G032900	53.41	47.197	47.98	41.397	41.251	55.116	35.884	39.221	36.463	39.943	37.763	36.925	36.489	42.482	36.305
Pisum04G277000	2.609	13.543	16.765	10.363	9.677	30.537	1.278	4.042	3.899	2.296	2.8	1.612	7.351	2.39	3.502
Pisum06G102100	5.706	6.843	5.891	7.427	7.009	6.974	6.253	4.236	4.623	6.163	6.403	5.566	5.565	4.801	5.836
Pisum03G090600	37.818	52.17	51.933	46.332	55.098	75.363	37.293	71.534	65.76	54.568	51.223	60.497	42.163	30.859	39.294
Pisum03G296500	0.516	1.802	0.706	0.605	0.43	2.164	0.116	0.245	0.538	0.22	0.579	0.345	0.159	0.363	0
Pisum04G158600	32.545	26.462	25.968	29.075	26.549	24.61	30.118	30.913	35.553	31.838	29.132	32.081	38.694	39.414	39.905
Pisum03G154200	18.754	262.636	303.263	129.847	123.632	444.134	7.099	16.127	33.68	1.789	1.414	3.159	0.54	5.284	1.33
Pisum05G362600	15.478	16.941	17.263	18.891	18	18.449	13.442	16.074	14.547	14.383	14.526	15.55	9.654	9.141	9.956
Pisum07G291100	3.007	1.964	2.398	3.053	2.225	4.551	2.862	2.699	4.804	4.129	6.525	4.638	2.785	5.457	4.127
Pisum07G128200	385.551	464.944	440.687	429.369	415.558	524.971	406.124	440.379	398.642	367.312	363.618	375.017	293.746	301.514	320.447
Pisum06G050600	42.99	45.865	45.194	49.293	47.414	42.773	51.024	50.212	49.647	47.052	49.734	51.838	58	56.8	61.227
Pisum06G220900	408.595	390.525	390.779	249.818	310.169	368.03	221.709	217.893	205.644	301.503	330.104	215.625	131.846	109.849	130.014
Pisum05G211800	47.751	38.46	39.501	35.748	39.979	53.745	31.426	35.528	27.777	27.866	29.923	26.956	12.752	14.687	12.763
Pisum02G251500	0.887	0.129	0.957	0.109	0.146	0.929	0.368	0.111	0.243	0.249	0.838	0.195	0.108	0.615	0.259
Pisum02G054400	0.222	0.408	0.443	0.347	0.154	0.582	0.209	0.132	0.116	0.237	0.166	0.031	0.143	0.13	0.029
Pisum04G227100	0.243	0.167	0.623	0.142	0	0	0.411	0.289	0.19	0.518	1.023	1.067	0.563	1.921	0.626
Pisum07G167000	51.742	46.526	48.102	47.736	46.006	52.963	38.789	44.878	41.73	46.631	46.731	44.131	31.673	31.648	34.382
Pisum06G281900	3.408	0.447	1.872	1.141	2.153	1.913	2.881	4.771	3.804	2.853	1.912	2.137	4.508	2.565	2.891
Pisum02G310300	0.22	0.04	0.263	0.052	0.366	0.138	0.446	0	0.092	0.094	0.198	0.184	0.34	0.309	0.174
Pisum05G132300	21.617	20.14	21.69	22.574	24.484	23.489	14.899	16.875	15.249	16.582	13.932	15.234	11.39	11.171	11.981
Pisum07G227000	18.794	12.234	16.602	16.494	17.025	9.943	17.431	12.77	16.825	20.793	22.673	20.896	31.16	31.01	28.567
Pisum02G156200	13.845	9.764	10.596	9.608	11.401	10.793	7.914	6.703	5.742	7.619	7.805	5.76	4.709	4.782	5.247
Pisum06G329300	79.318	94.001	88.937	101.636	93.398	107.151	91.24	114.732	94.426	81.303	80.308	91.371	60.673	50.363	49.925
Pisum05G105200	82.783	161.108	155.716	156.208	140.481	158.742	66.694	139.321	106.086	87.164	98.811	84.702	32.718	25.666	27.317
Pisum07G193300	38.57	31.137	35.004	35.593	34.109	29.104	32.479	29.612	34.711	33.912	36.835	35.67	40.735	38.474	38.918
Pisum07G257700	31.146	26.25	26.014	28.751	26.716	23.163	33.754	31.611	32.933	32.045	32.146	33.681	45.107	47.577	44.252
Pisum04G213900	27.514	29.161	25.948	29.406	25.35	31.146	36.229	42.625	42.867	37.702	35.628	38.767	56.135	45.074	58.107
Pisum07G232200	1.179	0.903	0.84	1.151	1.329	1.338	1.661	3.735	4.095	5.548	5.734	8.381	12.208	12.942	10.426
Pisum03G011300	0.15	0.137	0.064	0.088	0.156	0.196	0.042	0.044	0	0.04	0.252	0.031	0.058	0.066	0.148
Pisum01G158400	15.365	40.842	32.86	57.038	55.185	42.631	15.482	30.337	30.347	18.299	12.907	13.983	2.609	2.2	2.701
Pisum06G385800	0.401	0.221	0.891	0.47	0.334	0.084	0.09	0.095	0	0.342	0.36	0.201	0.124	0	0.127
Pisum06G049900	22.084	30.404	23.227	26.467	26.746	28.106	32.309	32.959	34.271	33.688	32.224	33.774	29.831	33.809	35.9
Pisum03G311700	13.983	16.658	16.59	17.88	16.457	13.017	14.044	14.431	20.336	25.294	22.022	22.919	19.202	29.78	22.115
Pisum04G440600	0.764	0.745	0.554	0.57	0.916	0.582	0.705	0.11	0.193	0.296	0.624	0.174	0.232	0.407	0.293
Pisum01G095200	19.31	17.571	20.251	19.519	19.778	20.797	15.256	17.007	17.108	17.688	17.552	16.899	14.389	15.211	17.194
Pisum05G364900	0.249	0.754	0.255	0.466	0.388	2.579	3.336	4.638	4.43	6.014	5.33	7.173	11.283	12.162	15.87
Pisum05G430300	2.734	2.157	2.755	3.12	2.954	2.754	3.16	3.331	3.724	2.987	1.967	3.429	3.272	3.323	3.469
Pisum07G326000	17.191	13.238	15.968	15.53	16.018	14.785	17.209	16.561	15.103	15.308	15.261	17.02	16.961	18.06	17.032
Pisum06G041100	30.111	41.468	37.207	37.989	34.866	39.003	26.774	31.493	32.826	29.309	26.207	28.318	14.656	18.116	16.179
Pisum05G019900	2.537	10.253	8.67	0.764	1.735	4.708	0.408	0.775	1.133	1.004	0.651	0.121	0.28	0.636	0.459
Pisum04G326100	3.805	3.835	3.585	3.504	2.914	3.289	2.74	2.712	1.949	2.725	2.538	2.077	1.044	0.854	0.828
Pisum05G484500	0.568	0.638	0.836	0.702	0.525	0.529	0.747	0.825	0.887	0.975	0.991	0.739	1.388	1.357	1.624
Pisum05G108500	33.471	30.486	29.169	32.174	33.401	27.008	33.888	30.165	29.783	33.937	34.094	34.064	41.14	34.507	39.767
Pisum07G127000	336.706	544.191	498.213	510.973	509.916	639.851	300.79	465.888	419.666	304.721	289.746	306.676	162.055	137.478	150.643
Pisum04G175500	1.365	2.34	3.006	2.061	1.831	2.834	1.953	1.591	0.821	1.483	2.269	1.866	1.054	1.268	0.748
Pisum01G098500	3.233	2.156	2.233	3.424	2.028	3.759	2.396	2.736	2.353	2.171	2.038	2.592	1.811	2.878	2.279
Pisum05G094500	6.082	7.224	7.111	8.035	8.041	8.096	6.855	6.084	7.67	9.305	8.467	8.985	8.433	8.873	8.798
Pisum03G178000	3.644	4.255	4.275	4.486	5.013	4.012	4.665	4.109	4.568	5.659	5.337	6.972	7.768	6.345	6.553
Pisum07G105300	0	0.038	0	0	0.044	0	0	0.05	0.044	0.134	0	0.035	0.032	0.037	0.099
Pisum07G243500	243.287	263.741	241.882	233.021	206.217	267.48	542.5	452.281	305.39	357.358	284.886	277.689	494.233	309.439	554.249
Pisum05G044300	6.89	5.807	5.564	11.708	7.169	6.029	44.336	11.512	10.451	5.001	18.013	23.106	33.184	48.661	28.056
Pisum03G184900	0.165	0.253	0.329	0.903	0.516	0.865	0.372	0.589	0.401	0.469	0.371	0.829	0.425	0.387	0.349
Pisum05G406700	5.205	3.16	4.882	5.116	4.233	3.071	4.485	2.736	4.051	4.876	5.17	4.552	7.087	6.776	5.945
Pisum04G398500	5.751	8.919	7.786	6.387	5.362	8.921	6.23	9.76	8.015	8.594	9.137	8.868	9.222	9.771	10.054
Pisum07G137900	23.585	30.183	29.209	30.688	29.345	23.48	22.275	22.98	24.609	24.44	26.255	25.449	24.888	26.724	27.876
Pisum06G355000	0.117	0.214	0.15	0.205	0.182	0.55	0.592	0.485	0.547	0.124	0.589	0.488	0.45	0.256	0.37
Pisum04G303200	4.395	4.81	5.333	4.765	4.889	3.992	4.954	4.721	4.213	4.209	3.725	4.027	3.626	3.921	3.554
Pisum06G069700	6.823	5.78	6.084	5.587	4.721	5.274	5.973	4.092	4.796	4.446	4.572	4.846	4.626	5.06	5.088
Pisum02G008500	95.686	97.312	111.851	85.26	84.403	101.964	51.104	49.239	44.938	46.953	55.136	46.835	18.504	15.996	17.244
Pisum05G449400	59.231	60.236	60.821	55.231	55.616	56.413	61.83	71.349	68.865	68.512	63.867	67.496	74.891	75.874	81.144
Pisum07G336900	0.536	0.534	0.45	0.638	0.548	0.571	0.266	0.259	0.303	0.184	0.244	0.228	0.119	0.12	0.158
Pisum05G051500	0.025	0.023	0.019	0.012	0.018	0.026	0.019	0.021	0.021	0.005	0.017	0.014	0.011	0.017	0.008
Pisum05G344700	67.679	55.661	69.274	61.014	60.618	67.433	37.554	38.126	39.069	40.325	39.855	36.957	15.075	17.919	14.64
Pisum05G031600	30.652	23.408	29.958	24.372	23.595	29.779	25.36	21.275	22.185	22.403	23.499	23.319	21.211	24.722	20.883
Pisum06G334200	35.799	32.11	26.963	20.414	31.01	37.726	35.175	23.908	26.738	23.907	20.461	28.407	18.398	21.057	21.488
Pisum05G438800	48.755	85.118	74.523	72.853	71.101	99.779	33.806	61.008	51.012	40.205	33.453	41.877	6.212	6.191	5.871
Pisum06G086800	0.665	2.291	1.563	4.48	2.595	2.265	0.937	0	0.173	1.417	1.306	1.946	0	0.146	0.132
Pisum07G230300	45.544	35.958	41.118	45.833	46.034	32.658	50.783	42.83	49.956	51.609	59.508	51.878	77.146	76.155	75.75
Pisum05G318100	21.607	19.478	20.212	17.689	18.553	19.313	21.412	22.948	22.677	21.436	24.653	24.815	27.984	27.151	29.414
Pisum01G061900	27.504	26.341	24.565	27.536	26.48	21.63	28.026	26.442	28.652	27.074	26.585	26.307	27.306	27.335	27.642
Pisum01G365100	0.162	0.198	0.346	0.095	0.168	0.311	0.091	0.288	0.084	0.115	0.061	0.18	0.083	0.118	0.149
Pisum05G002900	40.214	31.888	33.276	29.969	32.03	35.884	27.55	20.896	21.409	23.516	25.53	20.683	12.823	13.811	10.613
Pisum05G016900	13.314	13.887	17.08	14.413	14.529	14.138	11.754	11.23	11.578	11.571	12.553	12.249	9.633	8.997	10.199
Pisum07G432300	161.138	353.05	355.404	339.477	332.251	377.927	194.61	327.506	328.245	243.106	214.559	263.174	99.184	92.179	96.912
Pisum06G066700	4.206	4.267	4.554	4.354	4.223	4.252	4.52	3.485	3.821	4.324	4.665	3.639	3.321	3.778	4.84
Pisum05G493300	23.968	21.903	24.701	22.672	21.242	27.592	16.799	21.342	19.184	19.793	19.841	20.211	10.965	12.87	10.346
Pisum06G205000	4.597	3.871	4.489	3.847	3.872	2.294	5.12	5.851	5.416	4.781	5.282	4.667	8.024	6.919	7.28
Pisum04G253200	0.012	0	0	0	0.012	0	0	0	0	0	0.013	0	0	0	0.018
Pisum07G212700	5.482	5.351	5.98	5.118	5.409	6.781	5.244	5.31	6.09	4.741	4.608	5.26	5.229	4.902	4.741
Pisum06G227300	26.27	29.246	28.697	24.249	25.604	31.181	24.458	25.479	23.817	23.559	20.432	23.772	16.294	19.635	18.891
Pisum07G223600	16.042	13.636	15.07	15.158	14.732	11.514	15.21	12.502	16.504	17.586	17.107	16.451	22.414	21.886	22.123
Pisum01G040800	4.442	6.862	5.499	5.115	5.278	4.68	12.062	9.954	12.857	11.266	11.697	13.589	13.087	14.137	15.647
Pisum03G263700	41.31	30.175	26.433	22.937	27.763	25.556	17.699	17.708	15.481	16.031	17.253	17.895	8.33	9.355	7.511
Pisum07G249400	61.058	67.256	69.733	65.897	67.389	77.54	53.812	60.25	57.716	54.423	55.895	57.051	43.642	44.211	48.248
Pisum03G112600	98.638	75.44	85.076	82.974	85.306	80.139	62.795	60.53	63.561	63.676	62.974	61.779	47.559	47.927	43.504
Pisum07G059300	0	0.085	0	0.108	0	0	0	0.219	0.096	0	0	0	0	0	0
Pisum03G123700	304.881	521.517	476.479	400.11	424.247	584.413	258.979	377.595	317.351	236.417	223.68	238.487	85.163	63.145	76.238
Pisum01G308400	113.108	136.619	124.75	100.035	109.742	146.05	102.101	116.446	114.984	100.114	90.333	98.195	58.912	64.384	58.883
Pisum05G130200	16.815	17.207	18.931	17.362	16.791	14.503	15.646	13.763	16.067	15.71	12.791	13.65	14.6	16.547	14.356
Pisum02G306200	0	0.971	0.301	0	1.1	0	0.596	0.418	0.183	1.501	0.988	0.589	0.815	0.309	1.116
Pisum06G200400	16.914	15.02	10.452	11.259	15.131	11.181	14.352	10.602	7.737	12.833	15.969	10.541	15.122	11.946	15.468
Pisum04G420500	28.884	27.446	26.666	26.68	26.392	24.418	29.115	29.027	27.255	24.971	23.398	25.316	24.85	22.97	26.708
Pisum04G091500	100.857	84.249	86.566	92.035	75.758	84.225	109.978	107.003	108.876	97.423	110.416	99.986	145.498	133.71	136.711
Pisum05G358500	289.761	191.928	182.11	215.904	193.8	241.708	184.585	205.023	179.413	222.011	304.094	248.257	274.677	237.67	273.677
Pisum07G035900	17.295	22.947	19.239	31.32	23.255	23.766	26.841	22.431	35.731	35.694	34.505	32.24	42.68	43.391	46.308
Pisum02G301500	27.511	26.65	28.274	27.25	27.955	31.475	26.463	28.041	24.636	25.468	25.961	26.411	24.54	22.647	26.506
Pisum07G331100	10.889	12.484	12.971	11.638	11.081	13.739	14.603	14.067	12.42	13.039	12.13	13.224	11.468	15.352	11.138
Pisum06G127300	20.183	21.246	22.166	22.208	23.265	25.421	13.701	16.594	15.923	12.708	12.063	12.248	8.644	11.827	9.588
Pisum05G432200	20.94	13.18	11.833	19.448	21.657	17.393	33.148	25.866	26.812	32.351	35.108	43.177	42.197	44.351	41.02
Pisum01G069100	2.688	2.851	2.485	2.605	3.178	3.047	3.333	3.193	4.506	3.384	3.51	3.657	4.393	3.798	3.521
Pisum02G202900	74.691	44.303	53.742	50.775	50.149	43.477	53.212	42.84	53.452	58.632	81.671	64.421	96.909	96.971	92.646
Pisum06G105000	0	0	0	0	0	0.014	0.015	0.047	0.123	0	0	0	0.102	0.035	0.031
Pisum04G321900	23.108	30.803	25.704	29.958	26.316	26.941	31.924	37.661	31.633	31.148	33.048	33.635	37.837	32.722	37.43
Pisum02G231600	13.415	12.661	9.622	18.742	13.253	14.699	19.421	14.547	19.36	20.454	19.681	16.31	19.705	21.179	20.902
Pisum04G380900	8.203	5.422	7.266	5.039	6.766	6.708	5.3	4.872	5.524	4.796	3.817	4.182	2.856	3.865	3.327
Pisum06G186100	83.713	99.399	94.256	93.485	97.08	103.591	68.496	79.108	74.541	68.054	63.604	65.787	39.349	35.177	38.486
Pisum04G185700	22.812	24.592	43.794	26.107	33.914	71.197	41.636	7.03	10.788	19.777	40.113	7.502	8.507	8.799	5.819
Pisum03G223700	34.631	31.18	33.599	35.11	32.932	27.058	40.232	32.349	34.971	38.134	37.633	38.406	39.726	40.45	41.197
Pisum02G190200	56.941	77.407	76.047	71.936	75.197	114.355	35.745	52.864	52.019	52.543	44.239	47.316	24.402	21.613	26.912
Pisum05G191600	6.594	3.998	4.787	3.483	7.354	6.186	3.498	3.84	9.877	2.479	3.192	2.162	2.494	2.232	3.685
Pisum04G164300	76.171	55.571	60.769	70.871	62.904	49.08	54.204	40.657	40.454	48.295	43.932	45.677	26.815	28.812	26.166
Pisum04G224300	79.03	91.804	91.48	98.445	93.086	95.26	66.027	72.724	68.633	72.261	67.089	75.519	36.736	53.262	41.569
Pisum05G404800	18.816	22.416	20.267	20.305	18.273	23.297	30.85	32.648	25.186	24.663	28.155	26.03	33.614	24.631	29.255
Pisum06G350600	4.458	4.283	6.313	3.497	4.553	3.785	3.227	2.98	3.38	5.403	4.988	4.97	4.04	5.949	4.62
Pisum01G184800	30.845	25.59	29.023	26.286	27.631	21.567	24.713	22.091	22.554	21.895	22.409	21.085	20.465	17.02	16.028
Pisum04G034400	75.148	86.089	93.309	84.64	88.998	88.279	58.253	62.388	64.6	51.882	57.639	49.186	29.719	26.803	24.377
Pisum05G147800	42.966	40.958	39.257	40.709	42.639	42.745	37.239	39.674	33.194	34.907	36.366	37.434	37.124	31.622	32.948
Pisum02G288100	2.22	1.711	1.693	2.517	1.913	2.051	3.149	2.921	2.686	3.408	4.126	4.651	7.203	7.337	7.089
Pisum01G219300	0.072	0	0.185	0.169	0.15	0.53	0	0.086	0.075	0.077	0.081	0	0	0	0.057
Pisum01G001600	630.075	608.658	559.675	658.16	662.813	582.148	530.886	583.353	556.212	497.172	558.157	534.84	516.938	431.258	565.839
Pisum01G291000	32.289	34.999	32.416	26.375	35.011	39.617	10.877	18.615	15.079	19.989	16.845	18.446	5.25	5.177	3.983
Pisum02G222600	0.963	0.59	0.64	0.752	1.447	0.673	0.724	0.127	1.115	1.026	0.84	0.537	1.238	1.127	1.186
Pisum04G136200	0.05	0	0.042	0	0	0	0	0	0	0	0	0.166	0.077	0	0.079
Pisum03G367900	3.212	6.467	7.177	4.703	3.213	7.894	0.905	1.614	2.059	1.382	1.525	2.014	2.335	2.657	2.201
Pisum03G209400	75.957	59.151	62.184	61.106	60.89	59.292	52.392	49.435	52.335	52.185	47.458	53.279	51.847	49.901	49.654
Pisum02G162600	12.928	13.163	13.833	11.526	10.937	14.039	12.929	10.907	11.01	8.745	8.988	9.351	4.513	5.588	5.016
Pisum04G352700	29.331	30.232	28.33	28.17	30.076	29.711	23.273	30.658	26.507	26.331	23.307	21.426	11.059	14.929	12.213
Pisum06G343300	0.208	0.382	0.568	0.195	0.259	0.348	0.281	0.099	0.26	0.177	0.186	0.208	0	0.255	0.099
Pisum01G022000	856.286	1669.81	1668.72	1337.13	1424	1830.26	769.844	1171.39	1137.97	898.397	857.257	895.694	372.015	316.269	342.022
Pisum04G440400	17.075	25.919	24.929	22.444	23.705	31.533	20.98	27.653	25.177	23.434	21.885	25.151	12.766	11.66	12.044
Pisum02G101000	2.858	1.913	1.987	2.384	1.966	1.827	2.075	1.899	1.11	2.581	1.957	3.2	3.925	2.68	2.532
Pisum07G421300	3.088	3.141	3.251	3.133	3.357	2.398	3.015	3.341	3.303	3.907	3.187	3.182	3.915	3.414	3.537
Pisum02G048900	26.544	16.522	17.701	21.387	23.097	14.469	16.479	18.367	17.265	21.209	25.403	19.659	36.779	34.632	35.179
Pisum02G028700	0.238	0.073	0.339	0.279	0.165	0.249	0.268	0.471	0.331	0.423	0.534	0.199	0.306	0.488	0.44
Pisum01G177000	15.375	18.452	17.56	15.296	14.068	17.889	14.021	16.52	15.132	16.709	15.087	15.956	11.625	14.449	12.418
Pisum02G087900	0.044	0.003	0.008	0.007	0.01	0.003	0.021	0.007	0.01	0.013	0.025	0.021	0.01	0.025	0.015
Pisum05G158000	0.07	0	0.149	0.286	0.145	0.146	1.102	0.788	1.927	7.027	7.912	11.877	11.042	17.65	8.539
Pisum01G154000	0	0	0	0	0.03	0.03	0	0	0	0	0	0.024	0	0	0
Pisum05G291600	1.169	0.443	0.682	0.891	0.734	0.583	0.857	0.485	0.56	0.81	0.562	0.776	0.959	0.945	1.072
Pisum06G218900	50.79	43.325	41.059	47.242	43.538	35.28	46.666	39.915	45.556	45.602	45.921	45.185	63.207	58.614	58.009
Pisum07G384000	18.064	15.636	14.775	16.952	19.738	10.553	16.198	15.555	17.664	19.781	19.367	16.788	29.276	19.309	19.194
Pisum04G384100	12.827	9.523	11.681	10.535	11.289	8.336	14.051	12.344	12.936	13.639	14.611	12.317	19.46	20.703	18.995
Pisum04G215300	91.761	99.208	96.593	95.417	81.486	109.869	110.378	108.738	90.691	99.787	99.33	101.828	105.646	95.321	107.074
Pisum06G057500	68.873	75.882	76.828	64.992	60.622	93.201	61.263	69.418	58.613	57.809	61.286	65.51	58.579	58.943	60.178
Pisum06G074500	78.013	71.535	88.592	60.613	57.85	69.817	49.628	43.847	34.781	58.95	66.426	51.047	30.176	88.816	29.384
Pisum04G124300	40.067	37.359	42.368	40.448	41.359	40.919	33.815	34.712	36.992	32.913	30.17	32.415	22.592	23.376	22.725
Pisum07G390700	11.957	8.881	12.545	9.73	9.391	7.92	14	10.172	12.885	12.163	11.918	12.018	18.096	19.868	17.632
Pisum07G311400	14.168	17.503	14.088	14.053	11.711	12.723	8.291	8.797	8.331	6.259	7.534	6.645	3.543	3.251	3.479
Pisum05G047100	1.822	1.819	1.794	1.438	1.648	2.324	2.813	2.211	3.26	2.7	2.4	2.119	2.353	2.921	2.258
Pisum07G076100	0.732	0.722	0.857	0.699	0.677	0.71	0.825	0.419	0.876	1.127	0.943	0.839	0.795	1.309	0.58
Pisum06G063900	2.067	1.384	1.287	1.311	1.702	1.488	1.262	0.767	1.57	1.055	0.966	1.224	0.864	0.491	0.716
Pisum05G277600	1.026	1.508	2.455	1.523	0.712	2.796	0.54	1.057	1.426	1.239	0.768	0.915	0.739	1.682	1.354
Pisum04G076000	0	0	0.01	0	0	0.012	0	0.013	0.035	0.012	0.025	0.009	0.035	0.02	0
Pisum02G058000	3.041	4.019	5.836	4.25	4.941	5.423	2.286	2.472	2.668	2.388	2.695	1.74	1.894	1.359	0.972
Pisum03G126900	27.007	20.367	22.069	25.337	25.491	20.002	19.613	19.414	19.921	20.758	21.018	21.57	20.653	22.173	23.177
Pisum01G124700	9.784	8.65	10.189	11.39	10.88	9.61	11.477	8.79	8.919	12.638	12.181	11.12	16.586	13.798	13.194
Pisum05G001000	51.705	71.627	75.797	77.691	76.214	85.149	48.282	70.554	61.61	65.975	56.697	64.564	24.121	23.885	24.55
Pisum03G088300	0	0.015	0	0	0.017	0	0	0.02	0.035	0	0.019	0	0	0.015	0.026
Pisum05G031400	8.786	9.28	9.899	10.838	12.398	9.952	6.344	7.501	8.266	7.81	7.826	8.195	6.8	5.544	6.152
Pisum03G004200	25.58	23.109	24.899	26.107	25.141	19.417	27.236	23.927	25.93	23.947	24.624	26.318	29.696	27.435	25.408
Pisum03G092100	27.092	28.957	28.814	30.45	28.465	28.265	33.571	34.344	32.764	34.797	33.423	31.745	34.267	35.564	36.122
Pisum05G221300	0	0	0	0.032	0	0	0	0	0	0.029	0.03	0.022	0	0	0.064
Pisum07G098800	0	0.114	0.266	0.073	0.194	0.391	0.211	0.444	0.13	0.663	0.769	0.989	0.721	1.367	0.789
Pisum03G055400	13.081	8.987	11.177	9.815	11.811	9.004	12.003	12.2	11.037	10.826	10.13	11.208	13.764	14.285	14.209
Pisum07G343000	73.346	65.142	78.044	75.22	76.359	53.902	87.502	67.157	76.739	78.881	79.635	76.246	102.303	103.643	99.195
Pisum05G245100	18.879	17.201	17.88	18.473	17.039	16.482	17.22	16.527	17.613	19.83	20.037	18.764	20.447	20.003	18.459
Pisum05G075600	117.024	118.674	114.553	109.113	119.226	116.649	86.846	85.336	74.415	77.541	74.545	65.833	56.893	54.699	55.058
Pisum03G161100	5.958	1.909	1.539	0.812	0.432	6.097	0.469	0	0.433	1.476	1.399	0.811	0.214	0.487	0.219
Pisum06G024800	17.111	17.108	19.537	17.029	18.344	16.273	20.8	18.708	22.468	20.649	21.072	20.312	26.591	23.969	26.874
Pisum05G173000	1435.42	2332.56	2110.67	2369.77	2339.27	2544.46	1849.81	2751.32	2428.78	2043.88	1704.45	2087.25	985.32	748.753	896.071
Pisum06G319800	30.968	30.398	31.74	31.761	28.072	39.336	25.468	26.682	25.961	24.425	26.922	25.503	20.255	18.671	21.626
Pisum03G269900	29.654	30.066	29.789	29.909	28.636	31.861	34.6	34.832	35.432	33.105	34.288	35.131	37.064	35.685	38.744
Pisum01G183900	20.502	20.787	20.086	21.962	18.899	24.497	15.626	17.757	15.834	17.304	14.573	15.815	14.853	14.481	13.753
Pisum06G252800	49.259	43.493	46.942	47.746	44.651	38.184	46.831	41.817	44.837	42.229	43.646	42.988	47.384	51.185	50
Pisum06G164100	6.714	5.964	6.228	4.968	5.699	6.109	8.016	7.399	7.225	6.682	6.544	7.756	8.59	8.222	9.059
Pisum01G273600	0.529	1.458	0.753	1.033	1.559	1.016	0.199	0.733	0.827	0.564	0.396	0.663	0.408	0	0.209
Pisum03G106400	32.913	21.624	23.854	30.254	30.82	24.421	38.277	31.37	34.973	38.941	39.282	38.656	49	45.624	48.931
Pisum01G135200	40.785	40.813	40.755	41.51	40.159	36.87	53.648	42.383	45.637	42.599	43.431	39.707	49.566	49.505	54.463
Pisum05G506800	23.675	19.228	23.517	23.379	24.496	15.618	24.316	18.444	21.378	23.882	26.632	23.374	36.739	33.314	36.286
Pisum05G469500	0.62	6.942	12.77	3.568	2.465	11.7	0.509	0.469	0.764	0.781	0.57	0.613	2.045	3.912	2.277
Pisum03G145300	2.371	1.762	2.049	2.279	2.329	2.01	1.592	1.424	1.554	1.504	1.734	1.916	1.768	1.497	1.624
Pisum07G060600	21.66	17.243	19.212	15.768	17.922	18.694	15.986	13.417	13.969	15.549	17.073	8.883	10.307	10.55	10.658
Pisum07G458000	33.675	26.928	35.081	27.671	26.078	25.853	35.106	22.048	27.172	39.434	45.286	29.655	39.384	33.085	33.148
Pisum03G180100	6.006	7.202	9.408	7.296	7.348	11.011	5.328	6.011	5.909	6.043	4.868	4.556	5.449	5.859	5.416
Pisum03G261100	39.231	34.577	37.261	36.421	33.756	41.347	32.528	30.405	29.052	35.189	33.802	32.678	29.659	31.116	31.97
Pisum01G138500	419.419	405.429	390.475	396.379	460.092	462.726	230.632	334.54	278.158	250.332	241.064	235.386	70.373	66.867	73.563
Pisum05G134500	1.334	0.544	2.279	0.694	0.154	0.466	0.167	0	0	1.105	1.829	0.124	0.114	0	0
Pisum03G381300	21.295	15.61	18.859	18.3	21.133	17.859	14.367	13.141	13.737	12.972	15.845	13.841	9.196	9.667	9.907
Pisum06G012500	204.118	286.51	248.267	246.789	254.292	328.843	191.53	274.91	219.543	187.286	175.667	213.33	98.831	81.833	101.251
Pisum03G298200	0	0	0	0	0	0	0	0	0.027	0.081	0.029	0	0.039	0.045	0.081
Pisum05G308000	0	0	0	0.046	0	0	0	0.046	0	0	0	0	0	0	0
Pisum05G349800	107.417	92.543	102.521	107.425	115.926	104.755	62.042	78.62	74.007	77.61	66.364	68.713	21.75	24.163	21.564
Pisum04G216700	20.576	20.065	20.909	20.923	18.812	24.996	17.715	19.293	16.92	17.909	17.981	17.203	10.573	10.685	10.156
Pisum03G061800	1.426	1.63	2.152	1.93	1.78	1.925	1.214	1.43	1.205	1.468	1.298	1.324	1.54	1.154	0.978
Pisum02G045100	48.848	34.715	42.11	39.733	44.287	31.499	47.823	37.704	46.206	47.423	46.377	49.26	65.299	58.192	62.719
Pisum04G415200	110.206	143.474	129.869	121.062	125.911	143.628	112.083	141.605	139.515	126.17	110.886	126.127	90.56	85.847	95.114
Pisum01G283900	34.758	21.676	30.416	29.565	31.774	20.03	29.395	23.02	28.397	33.449	33.956	31.703	45.415	45.828	45.191
Pisum03G169900	13.435	10.071	12.975	11.879	11.783	9.6	10.85	9.07	10.529	13.673	15.174	11.119	16.074	16.406	16.683
Pisum05G379600	0	0	0.088	0	0	0.108	0	0	0	0.11	0	0	0	0	0
Pisum07G221200	0.14	0.077	0.168	0.132	0.029	0.029	0.127	0.1	0	0.12	0.095	0.117	0.108	0.173	0.067
Pisum03G192800	0.297	0.231	0.215	0.348	0.143	0.288	0.387	0.109	0.167	0.219	0.385	0.383	0.388	0.462	0.326
Pisum02G231400	55.658	57.663	56.052	63.752	57.176	55.167	63.268	65.907	64.909	59.922	67.082	69.509	84.624	76.349	82.548
Pisum01G235200	24.104	19.467	20.691	20.762	19.256	17.435	22.964	23.182	23.401	20.79	20.644	20.653	23.811	24.767	26.589
Pisum06G090000	1.932	1.354	1.955	1.668	1.005	2.184	1.834	1.691	1.006	0.704	1.141	1.275	0.745	0.938	0.966
Pisum04G251600	9.114	8.53	9.882	8.412	7.867	6.655	10.079	9.351	10.358	9.269	9.453	8.371	10.443	10.73	9.923
Pisum04G139200	6.805	6.168	8.66	6.49	6.283	5.057	9.216	6.433	8.499	7.192	8.156	7.03	8.742	10.494	8.618
Pisum03G377400	290.192	335.775	297.822	296.48	283.95	315.217	308.163	333.069	306.258	245.938	253.835	247.666	227.818	188.191	214.081
Pisum04G134200	23.56	28.745	27.891	23.092	19.726	17.577	23.65	21.438	20.371	10.817	10.95	9.816	4.683	5.816	3.926
Pisum05G295000	7.191	7.508	9.017	8.666	7.159	10.785	3.265	5.346	4.473	4.795	5.457	4.974	3.114	2.407	2.662
Pisum04G033500	0.69	0.634	0.927	0.809	0.718	1.55	1	1.523	0.719	1.156	0.996	0.577	0.457	0.346	0.547
Pisum07G017500	0.707	0.549	0.587	0.758	0.601	0.49	0.808	0.497	0.685	0.775	0.85	0.55	0.538	0.84	0.765
Pisum01G226700	18.337	17.452	18.149	16.859	18.587	13.987	21.168	18.934	19.334	21.486	19.906	22.061	25.986	22.973	26.514
Pisum03G224900	30.874	63.071	63.669	46.03	43.352	78.565	30.969	40.808	40.565	30.617	33.804	25.715	25.989	33.91	28.045
Pisum04G441600	31.137	32.11	36.323	33.233	30.752	27.744	35.147	30.414	32.3	31.861	31.936	32.643	35.344	38.057	33.451
Pisum01G246900	143.249	173.203	184.485	154.182	180.3	194.697	79.921	109.57	104.696	105.87	88.299	96.266	19.928	19.049	20.131
Pisum07G393100	0.508	0.662	0.636	0.656	0.651	0.676	0.604	0.603	0.489	0.561	0.665	0.531	0.56	0.575	0.458
Pisum01G348800	117.735	126.814	115.72	137.517	123.332	117.246	76.202	90.209	67.691	54.989	46.775	49.363	10.045	10.427	7.233
Pisum04G367300	20.858	25.591	20.24	21.641	20.462	31.374	16.794	19.468	16.918	17.301	19.395	19.308	14.945	15.435	16.161
Pisum01G256000	1.171	1.04	1.267	0.457	1.584	0.859	0.792	0.556	0.488	0.998	0.35	0.685	0.301	0.274	0.649
Pisum03G052900	182.692	194.31	181.509	198.485	188.701	187.945	128.661	160.525	130.141	103.226	99.628	113.462	65.225	63.582	58.995
Pisum06G092900	48.117	256.018	311.252	153.576	170.791	413.612	40.017	24.932	41.791	29.416	30.152	16.802	15.334	17.023	11.491
Pisum01G186800	8.339	6.722	7.343	7.875	5.578	9.271	6.714	5.661	4.964	5.258	6.111	5.834	5.384	5.678	4.649
Pisum05G406800	44.952	45.062	43.867	43.57	40.994	51.079	35.494	47.254	42.075	45.215	42.934	42.1	31.517	31.788	31.798
Pisum05G005600	2.554	3.649	4.243	2.493	2.362	1.932	3.038	3.876	4.582	1.511	1.751	0.949	0.766	0	0.562
Pisum01G347900	11.545	14.497	13.781	12.481	14.901	9.214	21.563	25.2	27.109	20.38	15.072	19.125	20.8	22.741	20.378
Pisum01G342200	4.491	10.437	12.712	5.764	5.932	9.327	2.685	4.499	4.719	3.536	2.717	2.09	2.079	3.017	2.783
Pisum05G384900	28.347	31.065	30.108	26.336	24.256	31.234	40.766	41.859	46.842	35.926	38.064	38.289	56.041	59.517	57.504
Pisum03G238600	21.3	15.124	16.198	19.111	18.128	16.064	11.862	12.92	12.852	16.737	14.014	15.135	9.675	13.396	12.18
Pisum03G144700	2.982	3.582	2.907	4.008	3.878	3.725	4.18	3.429	3.485	4.317	4.526	4.875	5.015	4.834	4.889
Pisum07G459600	0.323	0.185	0.414	0.52	0.042	0.127	0.591	0.144	0.21	0.344	0.996	0.405	1.089	1.133	1.022
Pisum07G158900	0.138	0.17	0.039	0.054	0.192	0.338	0	0	0.096	0.049	0.259	0	0.036	0	0.037
Pisum01G126700	27.136	24.309	21.302	21.229	20.053	24.009	32.101	34.741	31.566	29.522	28.085	29.503	37.365	41.589	39.783
Pisum01G005000	0.341	0.078	0.146	0.35	0.444	0.089	0.336	0.152	0.4	1.045	1.722	0.606	0.592	1.011	1.316
Pisum01G266700	6.395	9.702	8.862	10.92	10.56	9	6.85	11.338	8.584	8.067	9.212	8.645	5.524	5.14	5.643
Pisum05G050500	0.012	0.011	0.01	0.014	0.012	0.012	0.026	0.014	0.036	0.025	0.013	0.029	0.045	0.03	0.018
Pisum03G215900	0	0.252	0.195	0.107	0.143	0.191	3.551	8.189	14.744	2.091	2.613	2.901	12.541	12.225	8.748
Pisum06G141700	0.203	0.411	0.208	0.19	0.127	0.341	0.229	0.097	0.169	0.433	0.365	0.374	0.439	0.428	0.322
Pisum02G210100	85.092	82.656	84.416	80.565	77.586	92.652	64.74	79.663	76.237	71.097	71.413	70.259	56.846	57.161	55.682
Pisum01G286800	2.788	5.003	5.125	7.141	5.701	6.216	13.449	11.016	10.606	9.534	8.005	8.675	11.509	12.326	9.935
Pisum07G173900	1.949	1.918	2.171	1.57	1.394	1.805	2.099	1.778	2.085	1.261	1.484	0.873	0.725	1.1	0.799
Pisum05G444600	14.812	17.869	15.641	14.724	16.605	21.801	18.048	14.931	16.897	13.891	10.535	12.82	7.928	9.937	7.35
Pisum01G149900	1.156	4.537	5.478	1.477	3.062	2.422	21.206	16.73	28.029	16.235	13.21	33.041	20.599	13.749	18.307
Pisum04G245900	49.491	44.953	54.27	40.552	44.307	38.576	46.52	35.737	41.449	40.175	41.75	42.938	38.123	42.56	40.159
Pisum04G371600	2.823	2.491	2.92	2.959	2.744	2.102	2.931	2.603	3.638	3.205	3.71	3.354	4.758	4.664	5.147
Pisum01G041800	0	0	0	0	0.033	0	0	0	0	0	0.072	0	0.049	0.028	0.05
Pisum06G367100	0	0	0	0	0	0	0	0	0	0.046	0	0	0	0.038	0.034
Pisum01G089100	2.055	3.169	3.042	3.612	3.475	3.999	3.765	4.229	4.053	3.128	2.636	2.854	2.634	2.9	3.11
Pisum05G343900	1.066	0.685	0.774	1.124	0.776	0.949	1.081	0.57	0.888	0.625	0.598	0.802	0.781	0.795	0.675
Pisum06G418000	27.882	27.671	30.176	27.256	25.209	26.995	24.565	24.365	26.71	26.222	23.665	23.848	22.257	23.242	23.954
Pisum05G259600	116.188	230.244	202.357	183.786	183.585	266.098	91.834	186.45	179.933	136.534	131.433	129.286	42.03	26.16	35.913
Pisum05G523400	15.358	16.257	15.811	16.604	16.084	21.814	16.942	17.586	14.872	16.388	16.557	15.641	13.58	12.6	12.878
Pisum05G030600	29.491	28.901	28.857	28.911	27.982	23.589	33.025	36.919	36.136	31.419	31.854	31.617	37.94	36.707	41.216
Pisum03G017900	20.927	18.43	20.438	19.27	18.535	18.664	28.825	20.479	25.418	26.504	28.026	28.628	31.317	33.868	30.504
Pisum04G129300	7.637	7.365	8.23	7.726	8.397	7.491	8.021	7.443	6.455	6.453	6.252	6.138	6.187	5.821	5.194
Pisum05G353000	0.714	0.983	0.305	1.393	0.247	2.492	0	0.283	0.496	0.253	0.267	0.099	0	0	0
Pisum01G225300	0.732	0.517	0.698	0.627	0.469	0.914	0.793	0.87	0.733	0.72	0.695	0.494	0.478	0.667	0.513
Pisum04G182500	3.851	3.435	3.132	3.644	3.545	2.328	3.882	2.903	3.279	3.669	2.826	3.375	4.572	4.812	4.662
Pisum03G012200	4.147	3.572	4.032	3.618	4.076	3.925	4.029	3.635	3.933	3.778	3.594	3.778	3.597	3.716	3.736
Pisum05G236500	147.134	145.652	149.581	138.993	150.858	133.237	175.826	195.29	205.575	232.37	208.432	235.42	250.231	235	268.127
Pisum05G474800	9.972	5.559	6.938	8.174	6.969	5.212	11.653	7.087	8.907	13.882	14.623	13.344	28.717	21.292	21.998
Pisum01G060900	5.178	6.526	7.168	5.314	6.808	6.645	6.244	6.724	6.482	5.517	5.135	4.464	5.204	5.886	5.88
Pisum07G080400	226.698	252.056	243.062	274.889	275.233	251.08	210.37	280.54	265.059	187.329	179.416	204.438	74.014	62.226	71.576
Pisum07G106800	0.071	0	0	0.48	0.019	0.28	0.04	0.042	0.019	0	0.06	0.149	0	0	0.014
Pisum06G378200	26.82	52.521	30.174	19.44	56.793	32.136	30.231	63.626	67.925	26.059	15.005	21.964	6.494	8.632	9.964
Pisum05G207600	30.704	23.422	24.789	28.144	26.126	30.713	27.374	25.809	27.378	35.713	39.518	39.124	41.193	40.893	38.217
Pisum05G521200	3.102	1.845	4.518	1.938	2.152	2.631	2.431	0.737	0.862	2.612	3.879	0.642	0.57	0.415	0.491
Pisum01G169700	0.484	0.694	0.791	0.618	0.815	0.552	0.578	0.339	0.505	0.395	0.384	0.524	0.308	0.225	0.158
Pisum06G266100	0.085	0.13	0.048	0.099	0.029	0.059	0.032	0.034	0	0.06	0.032	0.047	0.022	0.074	0.022
Pisum04G265700	23.592	35.601	27.117	25.087	27.688	16.11	36.723	27.692	24.724	5.61	7.564	6.693	4.714	5.363	4.058
Pisum07G273900	53.931	52.41	49.164	55.343	51.158	60.131	45.769	49.549	44.306	48.127	46.107	46.379	34.153	32.06	30.626
Pisum06G386300	0	0	0	0	0	0	0	0	0	0.065	0	0	0.047	0.053	0
Pisum07G308900	35.895	63.777	54.665	31.155	36.444	84.823	11.67	14.287	26.35	17.304	14.819	12.336	5.31	8.491	9.915
Pisum04G320900	13.853	21.918	19.841	21.268	20.589	21.323	14.738	21.023	19.422	15.782	13.731	15.142	8.912	8.345	8.251
Pisum04G012000	0.221	0.243	0.188	0.387	0.298	0.508	0.099	0.026	0.092	0.211	0.148	0.055	0.034	0.077	0
Pisum02G197000	12.621	10.965	10.973	11.602	12.958	11.848	8.665	11.568	10.203	8.563	8.481	8.868	5.204	4.397	4.916
Pisum06G148300	227.355	284.073	271.025	275.109	284.974	300.547	215.705	307.136	255.37	206.841	193.435	208.599	78.606	60.673	77.415
Pisum05G071000	0.866	0.722	0.809	0.779	0.597	0.591	1.295	0.515	0.798	0.826	0.814	0.876	1.252	1.309	1.109
Pisum07G410800	60.369	72.588	64.301	79.72	79.86	84.717	56.497	74.354	63.041	60.812	55.217	60.739	35.431	29.366	34.06
Pisum01G125300	12.726	12.555	11.428	12.976	11.28	12.654	14.079	14.558	15.713	15.064	16.133	15.173	20.186	17.071	18.147
Pisum06G201400	26.22	24.474	24.525	28.487	26.141	22.032	29.454	28.091	30.531	33.034	32.764	33.8	44.866	39.383	42.955
Pisum02G171000	31.735	32.878	35.854	30.136	29.784	41.035	34.464	32.251	30.48	28.137	28.397	25.785	20.38	21.522	18.741
Pisum04G282500	65.152	59.717	45.621	58.82	52.82	56.229	43.346	53.075	47.266	49.073	47.501	48.922	40.026	38.621	47.095
Pisum06G313900	37.225	80.201	56.331	84.765	69.852	60.816	32.897	36.293	38.026	41.885	41.143	40.401	42.311	24.566	42.779
Pisum04G090500	0	0.08	0.037	0	0.045	0	0	0.103	0	0	0.049	0	0	0	0
Pisum01G141100	1.006	0.588	0.391	0.107	0.381	0.383	0.206	0	0.381	0.39	0.411	0.382	0.706	0.161	0.29
Pisum03G218100	17.326	12.029	16.881	14.312	14.689	11.409	14.601	12.402	14.984	15.193	16.76	15.596	17.925	20.199	17.309
Pisum04G434300	222.721	154.047	150.779	97.627	97.432	119.367	71.645	77.095	68.469	51.142	47.283	46.856	39.427	40.159	37.928
Pisum03G158500	75.568	102.932	93.848	114.172	120.765	110.223	43.242	75.494	57.398	41.723	38.556	40.336	7.555	6.252	7.823
Pisum01G312000	2.971	0.697	2.539	1.037	1.052	2.252	0.499	0.375	0.329	2.223	0.355	0.581	0.537	0.999	0.451
Pisum01G284700	0.025	0.046	0.036	0.069	0.044	0.018	0.019	0.03	0.044	0.009	0.019	0.007	0.013	0.015	0.033
Pisum06G275000	36.527	31.613	31.648	44.877	39.413	33.826	37.271	32.172	34.702	42.668	40.164	43.319	45.211	47.18	49.992
Pisum03G138400	0.75	1.464	1.762	0.769	0.39	2.062	0.845	0.445	0.586	0.799	0.736	0.313	0.072	0.247	0.074
Pisum05G288700	80.272	135.156	151.692	161.596	197.331	368.039	54.234	43.698	68.651	60.342	73.815	15.277	35.998	41.709	32.84
Pisum05G156400	15.849	11.998	12.649	12.037	9.846	13.867	13.742	12.827	12.096	14.225	13.616	15.775	15.948	14.374	15.858
Pisum05G222200	664.72	572.303	506.049	539.135	482.814	760.94	433.821	519.567	404.99	389.617	440.03	431.663	299.156	303.897	314.654
Pisum04G300600	22.539	24.232	22.288	23.373	21.682	25.858	21.324	23.701	27.021	22.752	21.81	23.293	19.672	19.01	19.191
Pisum05G374400	9	10.868	9.082	10.952	10.817	11.095	11.981	11.843	13.498	12.564	10.884	12.261	13.321	11.41	12.778
Pisum02G028800	3.462	4.268	4.215	3.934	4.475	4.12	2.852	2.664	2.708	2.536	2.181	2.183	0.799	0.848	0.765
Pisum05G479700	31.691	24.274	36.722	21.994	20.044	37.238	74.073	18.501	25.326	37.462	56.391	37.522	45.515	45.453	36.908
Pisum05G366900	236.008	318.818	255.518	293.094	289.642	350.598	205.304	264.184	224.63	219.943	226.292	212.605	99.818	76.762	91.012
Pisum05G532200	0.605	1.19	1.771	0.809	1.168	1.538	0.876	1.18	1.125	0.782	0.485	0.469	0.733	0.645	0.889
Pisum01G015100	94.909	80.335	81.327	86.736	101.713	92.547	92.411	124.323	124.261	107.062	106.631	110.674	121.79	104.871	115.17
Pisum05G068100	75.919	63.61	67.28	67.802	65.527	77.812	54.28	54.502	45.101	41.777	48.76	43.673	36.553	31.4	35.83
Pisum04G078400	5.733	4.993	6.447	4.922	5.152	5.008	4.261	2.988	2.994	4.127	4.33	3.748	3.568	3.593	3.5
Pisum04G284300	0	0	0.055	0	0	0.067	0	0	0	0	0	0	0	0	0
Pisum04G011900	91.596	121.523	104.875	117.9	119.924	141.563	89.954	115.928	101.217	107.014	97.603	103.019	68.774	67.522	68.274
Pisum04G299400	24.349	27.238	19.839	26.791	18.548	25.509	25.975	32.85	24.913	26.403	31.228	33.737	31.135	30.769	32.705
Pisum01G124800	27.238	27.969	28.761	29.954	27.955	30.283	37.386	39.913	37.126	35.137	35.973	39.919	31.455	35.953	41.274
Pisum07G460300	1394.44	1426.97	1088.11	1488.22	1404.62	1676.45	1135.86	1324.1	944.374	835.268	1140.38	921.2	617.066	386.975	542.77
Pisum07G189500	31.491	35.541	33.127	38.595	39.463	41.261	36.706	25.485	21.951	27.427	42.821	32.865	33.937	24.891	32.275
Pisum02G254200	2.92	2.217	2.323	2.18	2.73	2.469	1.635	1.893	1.551	2.002	1.981	2.282	1.517	1.583	1.624
Pisum04G007500	67.283	78.858	76.33	84.041	85.132	75.674	65.788	75.826	69.489	63.773	57.307	63.482	35.327	29.711	34.024
Pisum05G147700	72.69	61.972	59.563	85.977	80.499	54.742	68.43	59.558	57.404	53.618	55.33	52.554	53.742	56.03	57.199
Pisum03G028300	10.019	10.585	9.404	11.245	10.142	9.126	11.487	10.787	10.308	11.698	11.658	11.182	10.758	10.616	9.593
Pisum01G201200	44.975	48.703	49.548	47.768	47.396	47.885	60.548	64.953	65.105	58.661	62.917	57.017	71.22	71.199	68.72
Pisum03G238400	4.787	5.669	7.211	4.648	4.161	5.839	4.969	5.574	4.986	5.166	5.69	5.661	4.301	4.313	4.438
Pisum02G205400	1.166	1.404	1.821	1.225	1.172	1.433	1.179	1.29	1.257	2.185	2.121	1.749	1.645	2.083	1.401
Pisum05G267900	0.791	0.968	0.575	1.235	0.853	0.491	2.509	2.157	3.112	2.215	1.775	1.542	3.48	2.442	2.921
Pisum03G070500	18.207	14.478	14.013	13.651	15.111	17.182	17.328	13.086	13.026	13.585	14.231	13.327	14.677	12.036	13.294
Pisum03G382200	0.284	0.336	0.069	0.381	0.296	0.298	0.092	0.29	0.169	0.216	0.182	0.102	0.063	0.143	0.129
Pisum07G019000	20.473	18.729	19.78	20.589	18.46	18.125	22.3	21.042	22.737	26.426	24.214	23.946	31.233	30.669	29.362
Pisum03G387900	1.049	1.445	2.485	1.954	1.934	1.398	0.645	1.472	0.795	1.981	1.123	1.833	0.736	1.172	0.944
Pisum05G483400	36.811	45.78	56.513	44.108	46.291	53.255	25.186	34.311	34.064	34.466	35.472	37.033	20.414	16.486	17.966
Pisum05G336000	0	0.089	0.083	0.057	0.05	0.101	0.055	0.058	0.05	0.103	0	0.081	0.037	0.043	0
Pisum07G420300	5.343	3.885	4.599	5.192	4.422	4.707	3.399	3.029	2.551	3.536	3.679	3.435	2.623	2.399	2.884
Pisum06G038500	50.403	41.648	44.508	42.047	48.274	39.549	51.109	47.449	47.719	48.664	46.008	45.81	52.432	51.771	51.998
Pisum03G246800	1	1.507	1.436	1.312	1.54	2.263	1.308	1.141	1.209	1.151	0.988	0.702	0.401	0.632	0.602
Pisum05G543500	2.477	2.022	2.415	2.579	2.733	1.101	2.764	3.061	2.294	2.799	2.639	2.468	4.035	4.217	3.13
Pisum03G113300	0.106	0.33	0.289	0.272	0.242	0.155	0.024	0.125	0.176	0.112	0.19	0.194	0.13	0.13	0.033
Pisum04G355500	2.234	5.099	3.355	7.058	6.058	5.816	8.776	13.269	12.413	11.756	8.661	10.868	12.433	8.203	14.258
Pisum07G162300	0.026	0.024	0.088	0.061	0.054	0.054	0.117	0.031	0.027	0.11	0.087	0.087	0.16	0.045	0.041
Pisum02G213800	99.776	119.284	106.009	106.001	107.292	110.213	85.585	98.138	93.804	94.028	88.626	99.573	81.92	73.317	76.883
Pisum07G222300	128.913	146.559	131.859	138.971	131.506	135.406	143.11	141.435	165.479	125.676	109.262	123.421	121.945	139.84	123.321
Pisum02G193400	195.16	161.872	147.211	181.357	174.099	186.502	155.521	158.827	165.214	196.313	238.622	216.33	258.561	238.732	256.665
Pisum06G043800	52.432	51.114	53.352	46.111	49.428	54.877	34.022	42.878	37.171	35.968	35.909	40.5	30.454	30.371	28.744
Pisum07G289500	12.485	15.384	14.343	12.352	12.238	15.513	9.911	9.496	10.588	9.814	9.056	9.993	6.109	7.82	6.661
Pisum05G096500	0	0.287	0.089	3.051	0.108	4.802	15.97	48.883	65.986	0.333	65.353	4.529	55.708	48.478	81.661
Pisum07G391700	13.103	15.009	15.249	14.114	15.748	18.382	11.544	12.523	15.611	12.916	11.493	13.222	8.135	6.149	7.691
Pisum07G467900	41.272	50.765	43.837	45.977	47.109	40.898	33.881	40.664	35.881	35.256	29.001	30.736	18.477	17.693	17.824
Pisum04G016100	233.844	326.425	344.41	324.467	336.758	344.413	182.266	248.501	241.187	243.753	209.127	234.002	53.474	48.396	53.266
Pisum04G193500	59.643	68.679	66.971	60.98	65.338	56.021	70.319	66.615	69.323	68.214	71.445	69.815	84.956	68.497	79.973
Pisum05G107400	15.26	13.579	17.385	14.059	14.72	17.319	15.588	14.162	14.241	13.378	15.341	14.553	11.652	14.724	12.397
Pisum01G143700	0.097	0.357	0.498	0	0.101	0.102	1.095	0.461	0	0.517	0.436	0.244	0.45	0.767	0.615
Pisum07G179700	2.258	1.997	2.144	2.939	2.001	2.103	2.263	1.391	1.568	1.782	3.097	2.098	3.356	3.304	2.45
Pisum03G104600	31.524	27.947	32.995	26.209	30.182	27.418	29.139	23.806	26.263	23.933	23.568	26.166	25.455	25.067	23.692
Pisum05G506700	19.823	23.166	21.682	23.343	21.706	18.104	33.049	30.576	31.356	26.924	24.75	28.593	31.754	27.656	30.159
Pisum05G030400	4.206	6.502	6.019	6.209	7.365	11.823	2.66	4.428	4.382	5.173	4.106	4.232	2.744	2.852	2.247
Pisum03G192700	20.485	21.184	21.746	23.202	20.213	23.025	15.475	15.6	14.557	14.597	14.25	14.042	11.745	10.339	10.527
Pisum06G101600	50.189	54.454	48.894	52.562	53.961	50.604	61.311	69.353	66.228	58.724	60.126	64.129	73.814	71.673	74.519
Pisum05G281300	53.814	88.103	84.475	74.348	71.152	104.422	45.242	74.438	71.241	52.854	50.66	66.146	22.624	21.112	21.092
Pisum06G132900	877.39	932.01	823.591	1033.39	949.867	942.432	705.561	831.803	669.926	700.356	681.972	758.809	358.761	404.396	379.729
Pisum05G065900	36.261	23.148	27.922	27.886	28.742	18.374	24.013	20.614	23.236	24.94	25.651	25.078	34.36	34.426	35.716
Pisum03G373000	15.805	12.054	10.969	13.702	11.22	14.885	10.548	8.337	6.539	8.753	10.437	10.066	7.837	7.314	8.358
Pisum01G109500	2.517	1.99	1.301	1.989	2.01	1.963	1.848	2.365	1.647	1.809	0.92	1.909	1.265	1.285	1.02
Pisum01G316100	21.697	23.939	24.502	21.821	20.124	19.833	15.857	17.636	15.781	13.813	12.489	12.431	4.802	7.4	5.338
Pisum05G422300	2.051	1.653	1.609	1.912	2.221	2.017	1.463	0.746	1.483	1.293	0.846	1.12	0.581	0.331	0.53
Pisum04G216800	57.261	58.749	59.661	65.59	59.67	86.455	47.767	33.127	29.963	39.549	40.383	42.057	11.452	13.568	13.414
Pisum02G081300	40.55	37.889	36.765	42.439	41.001	34.559	34.603	39.261	35.49	32.366	33.737	34.701	34.232	34.989	39.051
Pisum01G353400	31.714	31.694	33.746	45.869	45.933	29.328	58.341	57.666	59.735	53.428	51.915	51.265	66.433	73.734	71.649
Pisum05G207400	12.954	15.298	14.9	12.507	13.997	17.971	17.009	14.035	13.94	12.739	9.106	12.081	6.755	7.624	6.763
Pisum07G281200	4.011	18.567	24.461	15.386	14.648	52.818	3.458	1.215	1.311	2.43	3.442	0.921	2.428	2.693	1.495
Pisum03G289900	13.296	9.846	12.972	11.048	9.43	16.34	7.934	8.58	9.058	10.587	8.571	8.039	3.444	3.716	2.914
Pisum04G208200	0	0.155	0.036	0.099	0	0	0.332	0.1	0	0.09	0.142	0.07	0.227	0.074	0.333
Pisum01G223900	0.331	0.304	0.189	0	0.345	0.231	0.373	0.131	0.575	0	0.124	0.092	0	0.097	0
Pisum01G339600	1.282	1.767	1.735	1.44	1.89	2.351	1.144	1.65	2.449	1.935	1.559	1.385	0.825	0.938	0.296
Pisum04G250600	0.896	1.52	1.369	2.1	2.367	3.503	0.971	1.003	1.688	1.561	1.025	1.254	0.226	0.348	0.259
Pisum07G279700	0.296	0.247	0.253	0.178	0.172	0.079	0.217	0.09	0.129	0.117	0.17	0.121	0.144	0.175	0.164
Pisum06G184100	3.535	3.247	3.227	3.012	2.787	3.732	4.951	4.2	4.52	4.223	4.298	4.658	5.539	5.644	4.899
Pisum06G201600	2.842	7.735	7.077	4.871	5.264	11.908	1.602	2.099	3.574	4.024	3.306	2.666	0.588	0.791	0.604
Pisum03G292700	0.212	0.049	0.226	0.124	0.221	0.111	0.119	0.126	0.166	0.056	0.238	0.222	0.041	0.233	0.336
Pisum05G260300	6.168	8.639	8.824	7.225	7.745	11.586	7.085	7.186	7.484	8.887	7.531	9.879	5.707	5.436	4.846
Pisum03G094000	34.254	47.858	50.849	52.187	48.605	47.581	39.153	48.349	46.411	43.361	41.842	43.523	35.415	31.173	34.055
Pisum01G073200	35.332	38.731	37.804	36.613	39.673	37.937	36.086	40.024	38.057	36.661	35.299	36.793	37.78	33.864	38.292
Pisum07G186500	0	0.074	0	0.095	0	0.085	0	0	0	0	0	0	0	0	0.064
Pisum03G321300	0.27	0.293	0.273	0.259	0.383	0.257	0.388	0.175	0.589	0.366	0.772	0.657	0.417	0.647	0.681
Pisum01G233000	8.779	11.231	11.085	13.407	12.869	12.139	11.017	10.598	10.849	8.747	8.097	8.232	6.774	5.336	5.347
Pisum03G260100	77.31	77.824	70.862	85.781	87.069	76.666	117.275	124.834	127.213	109.462	105.082	114.044	122.536	117.529	117.97
Pisum07G437000	3.152	7.303	5.588	5.897	5.825	5.373	3.5	5.142	4.166	3.759	3.801	3.894	1.125	1.157	0.969
Pisum05G045700	10.613	8.171	6.579	8.166	7.47	6.322	6.861	6.736	4.769	5.487	5.371	5.22	3.492	3.289	3.172
Pisum04G105500	1152.24	1373.06	1101	1421.12	1368.07	1250.99	875.784	1008.21	745.958	705.19	759.412	663.722	190.126	229.647	194.677
Pisum06G414400	138.964	246.356	229.074	199.251	220.144	263.015	122.868	190.57	166.184	133.387	118.869	140.617	40.539	34.747	37.517
Pisum07G348500	0.309	0.527	0.264	0.31	0.184	0.648	0.299	0.367	0.322	0.329	0.396	0.332	0.068	0.194	0.175
Pisum06G322400	54.57	50.725	50.236	45.451	48.729	62.283	40.985	49.342	42.962	47.548	39.535	42.74	38.434	38.664	39.061
Pisum06G109200	0	0.039	0.036	0	0	0.044	0.047	0	0.088	0	0.047	0.035	0.032	0	0.1
Pisum06G394500	10.129	11.316	11.852	7.643	7.074	9.943	14.812	8.564	7.32	2.576	3.943	3.205	4.964	4.367	3.974
Pisum06G319900	7.076	6.006	6.576	6.98	5.726	6.546	6.204	6.44	5.992	7.186	6.78	7.646	6.418	7.666	6.848
Pisum05G106000	50.721	56.372	59.276	62.518	65.833	73.586	55.225	53.071	48.461	57.531	50.459	52.709	36.428	34.12	36.787
Pisum06G232700	116.481	124.833	122.27	121.989	109.508	180.568	78.936	127.944	113.423	114.432	117.784	104.924	77.24	74.275	78.099
Pisum04G033400	3.079	3.535	4.604	4.148	4.165	6.452	5.38	5.121	2.887	3.936	3.11	2.06	1.663	2.568	1.828
Pisum06G274200	3.018	3.696	4.427	4.514	6.043	3.858	2.717	2.48	3.302	3.721	3.323	3.555	2.226	2.283	2.344
Pisum07G328500	280.333	362.217	319.831	367.548	345.656	319.449	295.008	374.588	340.659	297.149	271.054	301.81	168.621	144.41	151.455
Pisum05G045900	0.514	1.214	0.627	1.463	1.834	2.308	0.248	0.698	0.689	0.391	0.742	0.246	0.34	0.387	0.174
Pisum03G185300	22.425	26.818	26.672	22.755	22.59	19.822	35.287	32.954	39.451	32.718	35.165	35.338	54.11	66.185	60.815
Pisum03G069100	6.449	6.502	5.242	7.094	5.728	4.038	6.649	5.606	6.063	7.038	6.62	7.76	6.676	6.767	7.971
Pisum02G214700	155.416	194.329	176.753	184.215	200.873	204.291	148.917	201.194	179.521	140.437	123.197	138.167	42.766	42.323	40.047
Pisum05G153600	100.892	145.356	130.991	122.717	132.766	175.319	77.484	115.512	102.644	94.593	82.929	97.708	43.595	30.366	39.97
Pisum07G279900	0.671	0.617	0.669	0.393	0.116	0.234	0.252	0.399	0.233	0.119	0.251	0.374	0.345	0.098	0.177
Pisum07G396100	29.248	47.705	43.569	36.753	30.739	56.022	14.253	19.512	15.388	12.212	14.057	11.313	11.444	7.73	9.45
Pisum05G190500	79.254	107.035	76.781	110.054	87.873	67.896	312.949	223.843	269.451	168.118	158.054	184.644	300.613	382.279	383.83
Pisum07G365200	0.3	0.368	0.427	0.234	0.208	0.734	0.113	0.238	0.417	0.32	0.337	0.251	0.232	0.176	0.158
Pisum04G401900	11.429	7.18	8.849	10.314	11.774	7.687	8.493	9.185	10.524	11.634	10.957	11.561	9.32	11.496	12.334
Pisum01G212600	4.034	3.128	3.291	3.735	3.603	3.161	2.525	2.267	2.429	2.849	2.527	2.532	1.261	1.495	1.231
Pisum07G098900	0.337	0.31	0.36	0.395	0.526	0.265	0.285	0	0	0.18	0.095	0.07	0.065	0	0
Pisum01G318300	370.855	427.034	428.608	329.434	308.77	568.841	166.403	235.537	210.287	250.654	273.65	246.233	261.753	255.097	265.159
Pisum06G209200	10.115	6.681	8.691	8.853	7.391	9.347	9.352	9.248	11.366	12.229	12.435	9.36	10.173	12.323	11.428
Pisum03G192900	0	0.028	0	0	0	0	0	0	0.032	0.033	0.034	0.026	0.047	0	0.024
Pisum04G271000	1.903	4.628	4.209	3.935	3.378	4.927	2.145	2.993	2.566	3.4	2.262	3.23	2.462	2.261	1.817
Pisum01G153000	1.351	1.595	1.69	1.526	1.707	2.426	2.012	2.808	2.614	2.005	2.22	1.977	2.494	2.033	3.018
Pisum06G174200	9.625	7.396	8.708	6.927	8.575	6.492	7.942	5.941	6.619	5.831	6.001	5.023	5.558	6.628	5.828
Pisum03G285300	0.358	0.235	0.349	0.479	0.372	0.321	0.749	0.121	0.533	0.327	0.23	0.47	0.395	0.898	0.648
Pisum07G383000	11.012	11.327	10.653	12.047	10.084	12.538	12.976	12.432	12.088	9.938	9.549	11.528	9.691	9.468	9.944
Pisum06G076400	608.887	677.12	665.695	601.255	597.155	678.569	535.741	619.107	568.415	518.43	483.637	514.487	377.104	378.384	376.901
Pisum04G297000	58.641	47.792	55.94	51.793	56.505	45.747	53.578	54.607	58.633	54.905	59.406	57.423	57.736	53.702	60.764
Pisum06G311100	15.771	13.348	13.138	15.934	17.933	13.897	10.856	10.136	10.474	9.151	11.472	11.185	6.628	9.124	6.89
Pisum06G064900	0.517	0.566	0.578	0.396	0.476	0.604	0.493	0.26	0.373	0.339	0.558	0.549	0.568	0.367	0.331
Pisum03G040800	2.848	1.655	2.452	2.137	1.921	1.631	2.658	1.401	1.159	2.583	2.497	2.195	3.622	3.926	4.069
Pisum05G495800	17.656	13.81	16.455	18.616	17.849	13.496	17.093	14.399	18.141	21.224	21.067	19.092	30.682	28.503	28.228
Pisum03G029100	16.338	17.117	15.462	19.637	20.481	13.639	30.628	33.323	31.942	36.14	33.645	35.241	40.139	45.398	41.727
Pisum04G018300	113.317	139.59	168.55	111.318	119.81	167.195	86.04	89.901	79.902	62.921	64.817	59.462	41.268	46.527	41.087
Pisum03G273400	5.023	4.656	4.563	4.453	5.156	5.192	3.545	3.656	3.418	3.134	2.869	2.459	2.898	2.762	3.171
Pisum05G506900	34.358	34.05	32.295	32.888	34.785	33.397	38.877	40.618	40.099	37.766	35.069	39.399	40.342	39.602	41.317
Pisum01G112600	60.699	80.747	76.398	69.61	79.965	82.368	40.071	57.692	58.294	55.502	53.731	52.747	20.744	23.029	20.327
Pisum01G106600	170.731	152.436	149.026	154.771	137.361	172.345	119.562	103.749	96.824	134.951	134.992	129.733	54.739	70.85	56.373
Pisum05G517200	47.811	51.369	47.286	51.112	55.206	56.554	41.076	48.656	51.832	50.676	48.365	46.028	38.804	34.427	37.971
Pisum05G290500	0.295	0.65	0.353	1.244	0.675	7.974	9.643	26.213	44.01	0.44	48.667	3.996	22.809	25.332	30.039
Pisum07G440300	0.19	0.087	0	0	0.099	0	0	0.225	0	0.101	0.107	0.238	0.22	0.083	0.301
Pisum04G150500	0.157	0	0.056	0	0.041	0.027	0.059	0	0	0.042	0.161	0.011	0.302	0.092	0.165
Pisum04G332800	5.205	8.326	10.838	10.443	10.209	10.531	3.675	7.214	8.664	7.713	5.606	7.078	1.685	1.445	1.658
Pisum03G003200	277.739	335.589	306.014	329.962	319.598	398.754	219.561	289.146	250.357	259.12	233.746	263.05	106.385	97.924	98.808
Pisum05G209000	190.997	283.701	236.032	286.627	291.53	367.208	241.973	422.975	334.315	231.023	212.127	241.985	93.45	79.733	96.727
Pisum03G098500	2.443	2.835	2.527	3.54	1.739	2.829	2.174	2.75	2.478	1.233	1.876	2.688	0.893	1.75	1.68
Pisum06G212200	1.806	4.621	5.731	1.209	0.872	6.014	0.436	0.46	1.008	1.649	2.316	0.701	1.543	2.831	1.072
Pisum04G193600	0	0	0	0	0	0	0	0	0	0.175	0	0.137	0	0.144	0.13
Pisum02G042200	26.238	29.907	27.916	29.753	28.581	28.837	26.422	23.127	22.497	21.158	22.351	21.517	19.296	20.827	19.402
Pisum02G027700	0.565	0.439	0.644	0.39	0.407	0.38	0.523	0.327	0.377	0.54	0.602	0.569	0.414	0.573	0.746
Pisum04G412100	13.312	16.855	22.347	13.545	13.579	20.482	10.915	8.93	9.082	13.487	11.658	9.712	6.002	7.013	6.551
Pisum07G295800	9.448	17.274	22.712	12.339	13.734	16.055	13.147	12.996	14.034	12.136	11.313	12.133	6.907	7.502	7.015
Pisum05G127700	31.596	35.504	37.618	29.504	26.004	43.277	32.696	32.995	34.535	31.729	32.624	28.962	25.879	26.206	27.17
Pisum04G423200	10.857	8.982	9.696	10.939	10.965	8.602	12.791	13.422	11.387	14.491	15.21	16.332	19.214	19.367	18.202
Pisum07G224400	1.486	1.535	2.231	1.721	1.948	2.683	1.278	1.556	1.496	1.834	1.451	1.348	1.36	1.533	1.263
Pisum07G176900	0	0	0	0	0.069	0.069	0	0	0	0	0	0	0	0	0
Pisum07G453600	72.374	116.831	106.258	104.285	122.206	135.866	72.515	122.637	111.031	76.078	66.348	73.581	35.832	28.739	34.347
Pisum07G164400	5.518	5.572	5.964	6.293	5.627	5.704	4.531	4.297	5.406	5.061	4.716	4.797	2.538	3.465	2.778
Pisum05G048100	0.072	0.022	0.02	0.028	0.05	0.025	0	0.028	0.025	0.025	0.027	0	0	0.042	0.019
Pisum04G182400	4.082	5.074	5.19	5.218	5.242	6.856	4.693	6.446	5.586	5.177	4.672	5.418	3.512	2.773	2.963
Pisum05G346900	1.219	10.184	13.414	11.589	11.835	1.302	5.279	1.476	9.51	1.578	1.421	1.139	1.199	6.609	1.041
Pisum05G087100	16.998	18.395	18.029	18.653	17.788	11.975	19.27	17.175	17.504	18.733	18.198	19.44	21.936	20.156	18.1
Pisum04G010800	27.978	29.301	27.557	31.724	29.394	26.83	30.147	32.513	31.181	31.853	31.595	33.711	36.434	33.053	38.894
Pisum04G011700	1.579	2.62	2.263	1.969	1.431	2.562	1.608	1.634	1.91	1.628	1.715	1.107	0.354	0.403	0.403
Pisum06G316900	71.08	52.231	60.545	55.281	57.488	47.867	47.164	41.696	42.559	47.191	47.49	43.837	36.216	33.777	33.013
Pisum02G248100	3.652	4.122	4.424	3.724	4.272	3.902	4.259	4.403	4.145	3.523	3.425	3.509	2.748	3.605	3.035
Pisum03G126800	5.255	3.831	5.359	3.733	4.833	4.724	2.713	3.383	3.779	4.479	3.805	2.296	1.491	2.56	1.584
Pisum06G375400	73.997	71.561	67.425	74.722	73.391	56.312	96.283	79.062	87.327	85.875	80.866	84.557	89.333	90.737	97.859
Pisum07G110000	6.74	5.875	6.896	7.044	6.445	4.587	10.349	6.999	8.45	6.857	7.382	5.939	8.486	7.99	8.787
Pisum02G299600	0	0.289	0.045	0.062	0.164	0.11	0.355	0.499	0.383	0.504	0.413	0.703	1.135	0.922	0.79
Pisum05G133500	0.852	0.696	0.728	0.259	0.509	0.612	0.676	0.675	0.427	0.353	0.425	0.435	0.304	0.374	0.312
Pisum07G026200	0.917	0.747	0.843	0.993	0.9	0.725	1.034	1.028	1.208	1.364	1.107	1.259	1.415	1.474	1.562
Pisum05G501100	53.032	69.341	76.624	112.84	99.844	188.124	42.192	56.281	59.228	16.23	18.8	18.471	16.037	17.191	14.218
Pisum05G274000	15.149	12.199	12.554	13.37	12.437	12.697	12.585	12.622	13.793	12.027	14.718	15.2	15.309	13.337	13.178
Pisum02G036400	19.383	13.79	19.23	18.401	18.501	11.26	21.463	14.295	18.647	22.019	22.738	21.209	30.459	29.07	28.21
Pisum06G063800	46.38	41.453	43.207	39.174	40.973	35.363	47.065	39.057	33.536	33.029	33.109	29.215	25.949	29.032	28.953
Pisum01G303000	1.924	0.778	0.789	1.353	0.481	1.935	0.26	0.274	0.16	0.902	0.346	0.515	0.178	0.406	0.122
Pisum03G372100	45.663	34.8	38.768	39.461	39.636	45.661	32.439	33.495	32.06	32.299	34.023	36.024	20.987	18.805	18.078
Pisum01G038200	16.168	13.282	15.174	15.596	17.066	11.374	14.611	12.508	13.431	17.898	17.672	18.879	25.367	23.543	22.824
Pisum07G142300	22.292	22.285	21.267	21.107	23.63	18.394	19.601	16.327	17.592	19.419	21.96	18.288	18.979	15.084	19.342
Pisum06G106200	55.617	61.7	51.996	52.393	53.802	60.619	49.571	51.155	44.256	44.372	48.327	46.571	29.637	31.678	28.633
Pisum05G247900	1.215	1.712	1.8	0.759	0.759	1.783	1.187	0.674	0.675	0.95	0.637	1.084	0	0.142	0.449
Pisum07G264400	0	0	0	0	0	0	0	0	0	0	0	0.003	0.003	0	0
Pisum07G399100	2.84	2.164	3.137	3.246	2.379	3.194	2.108	2.963	2.959	1.993	2.954	2.954	2.192	2.616	1.975
Pisum05G167700	225.566	305.249	265.996	268.919	280.58	316.822	168.782	239.509	221.265	195.88	174.8	192.164	63.82	47.521	66.837
Pisum01G011300	36.566	33.965	32.235	31.643	41.788	34.933	112.035	297.29	226.683	165.399	167.586	198.628	198.112	167.363	190.827
Pisum05G288900	0.162	0.283	0.25	0.114	0.27	0.204	0.11	0.154	0.22	0.156	0.164	0.149	0.226	0.185	0.116
Pisum07G195800	0.545	0.894	1.23	1.96	1.62	1.264	1.141	0.509	0.284	0.539	0.961	0.716	0.3	0.649	0.308
Pisum06G201500	2.817	5.488	4.959	5.299	7.193	4.829	19.434	32.141	38.057	21.551	10.345	22.979	24.961	21.058	19.396
Pisum02G048800	1.807	2.656	2.239	1.164	3.385	2.935	0.509	0.644	1.13	2.022	1.521	0.529	0.767	0.793	0.715
Pisum02G087800	2.728	2.905	3.074	2.686	2.303	3.023	2.54	1.55	2.1	2.611	3.46	1.388	1.373	2.082	2.316
Pisum07G061500	56.699	52.772	48.66	56.563	51.35	60.06	71.13	66.459	65.086	63.615	68.068	64.311	76.31	76.023	78.601
Pisum05G479900	279.44	229.402	232.799	234.565	291.873	232.891	139.519	167.829	162.005	144.434	160.28	152.365	72.004	66.762	74.067
Pisum05G440200	2154.98	1315.76	1257.52	1206.54	1246.26	1814.41	799.749	914.226	793.549	986.545	1292.38	1066.47	785.574	760.13	829.677
Pisum06G083700	0.637	0.585	0.771	0.684	1.104	0.945	4.007	3.025	4.477	1.752	2.143	1.996	3.029	3.261	4.033
Pisum05G357500	18.844	19.697	22.949	22.174	20.05	17.866	24.556	31.349	28.558	23.618	24.926	24.382	33.16	31.48	34.363
Pisum01G203500	51.942	65.766	56.628	57.808	59.583	60.496	66.088	82.864	72.741	66.607	69.013	66.199	86.164	81.081	84.522
Pisum05G374500	0.251	0.414	0.514	0.294	0.365	0.735	0.282	0.179	0.261	0	0.169	0	0	0.044	0
Pisum05G400100	7.923	6.047	6.955	8.82	10.089	5.327	24.416	19.316	26.898	20.64	13.957	22.412	17.885	23.361	17.728
Pisum01G020700	18.623	21.036	18.134	18.278	19.464	21.357	17.21	18.336	18.615	15.551	15.628	17.044	18.06	16.719	16.871
Pisum06G013300	28.425	32.655	32.405	32.386	29.252	40.387	36.21	41.352	41.133	34.224	37.93	36.106	34.523	34.94	37.521
Pisum04G125900	5.02	5.84	5.361	5.194	4.265	7.158	3.835	3.412	2.847	3.03	3.036	2.495	2.496	3.403	2.981
Pisum05G002800	16.359	45.022	50.256	29.827	30.4	63.155	19.875	30.474	26.128	26.177	20.002	20.491	18.665	14.811	13.81
Pisum01G169900	0.616	0.464	0.537	0.765	0.654	0.646	0.417	0.278	0.244	0.473	0.443	0.567	0.247	0.216	0.215
Pisum05G005500	9.251	8.031	9.897	7.859	8.148	10.613	7.643	7.07	7.433	6.688	6.977	5.522	5.249	4.406	4.126
Pisum04G145700	0.111	0.205	0	0.783	0.812	0.701	0	0.265	0.232	0.119	0.125	0.093	0.172	0.098	0.265
Pisum01G192800	8.651	8.321	7.95	8.203	10.224	5.558	10.267	8.202	9.557	11.112	10.148	9.854	13.653	13.601	14.488
Pisum06G388100	9.017	8.977	8.798	9.2	9.685	13.348	8.59	10.159	9.212	10.04	8.161	9.193	5.118	7.049	4.652
Pisum06G128300	46.984	43.1	37.024	43.132	41.73	41.827	46.579	47.353	49.009	47.849	46.101	49.765	55.085	55.839	57.295
Pisum06G086900	61.094	51.118	53.613	56.64	51.957	55.419	52.327	56.373	49.94	53.125	53.952	55.976	52.881	54.305	55.08
Pisum04G381700	8.196	9.974	6.915	7.92	8.527	6.601	11.836	9.979	8.698	9.277	9.255	8.78	11.66	12.143	12.37
Pisum01G359400	28.427	36.808	31.555	32.312	34.839	34.437	20.814	27.306	27.698	21.958	19.089	23.447	6.09	5.92	6.552
Pisum07G251300	10.569	9.708	9.856	10.451	9.46	6.489	9.223	11.678	9.057	9.928	11.351	11.498	13.505	12.223	13.858
Pisum03G243800	17.703	16.686	15.306	15.911	16.801	20.794	8.579	11.639	9.287	6.989	7.503	7.559	2.693	5.243	2.697
Pisum05G008200	0.822	0.802	0.702	1.866	1.818	1.938	0.753	0.732	0.535	0.383	0.461	0.601	0.317	0.271	0.325
Pisum04G380800	177.496	231.615	235.401	202.558	223.733	266.513	141.544	198.474	182.207	178.731	161.844	176.534	98.084	88.401	93.199
Pisum05G333000	60.793	61.76	58.551	57.458	58.858	62.416	53.916	59.032	54.008	52.636	46.848	47.597	42.987	33.195	46.604
Pisum01G245300	0.294	0.656	0.431	0.492	0.699	0.748	0.616	0.449	0.35	0.179	0.377	0.176	0.292	0.221	0.067
Pisum01G092100	62.28	74.878	76.552	68.186	61.221	83.934	55.639	65.893	62.98	61.338	55.236	56.006	35.433	33.721	36.859
Pisum04G007400	385.503	569.717	462.373	491.288	476.873	644.044	417.052	634.173	515.517	413.09	382.316	435.403	173.357	149.182	180.156
Pisum03G317300	0.373	0.212	0.167	0.187	0.351	0.056	0.28	0.211	0.111	0.265	0.199	0.208	0.302	0.328	0.31
Pisum07G310500	6.249	4.104	6.227	5.234	4.237	4.042	6.133	4.368	4.638	6.447	7.753	5.349	8.104	6.355	7.193
Pisum05G102100	7.634	5.881	6.523	6.692	5.637	7.533	5.163	5.148	4.823	6.401	6.411	5.394	5.13	3.157	5.264
Pisum05G116100	41.416	59.604	60.653	60.568	61.264	70.973	38.302	54.282	47.514	40.99	38.715	40.845	13.31	16.511	14.068
Pisum05G309500	2.489	11.43	14.568	5.135	3.556	14.01	1.298	2.25	3.251	2.058	1.709	1.957	2.322	1.337	2.088
Pisum04G075200	53.357	44.162	58.87	43.985	44.811	45.451	42.843	35.976	45.825	51.737	53.168	43.134	50.363	60.238	52.77
Pisum05G256500	0.191	0.105	0.033	0.089	0.079	0.04	0	0.091	0.239	0.081	0.214	0	0.118	0.268	0.151
Pisum06G390200	0	0.045	0	0	0	0	0	0	0.051	0.053	0	0.041	0.038	0.043	0.039
Pisum07G035800	0.992	2.343	2.744	1.992	2.212	3.959	1.225	1.403	1.23	1.912	1.166	1.501	1.239	1.369	1.01
Pisum01G149700	1.646	1.83	2.689	1.522	1.803	3.509	1.432	1.303	1.685	2.215	2.398	1.449	0.802	0.837	0.8
Pisum01G375200	1513.9	2372.22	2288.09	1721.73	1980.09	2718.1	992.44	1691.34	1409.11	1285.12	1058.97	1182.96	294.019	262.756	315.218
Pisum05G096400	10.347	15.206	11.153	8.951	9.234	12.133	10.452	16.31	22.802	33.832	24.652	38.997	40.995	27.813	42.128
Pisum02G193500	10.29	6.766	9.672	6.154	8.058	7.49	9.096	8.428	8.689	10.905	8.631	9.826	9.486	9.748	9.348
Pisum02G016100	42.335	62.603	59.926	47.551	54.53	45.065	59.675	57.239	62.754	65.874	57.82	65.853	60.934	81.24	72.631
Pisum07G173700	4.394	0.469	2.139	0.838	0.638	3.373	1.785	0.303	0.798	3.266	7.168	0.94	4.889	3.858	4.572
Pisum07G411900	3.578	3.205	3.665	3.28	3.954	2.561	4.359	3.485	4.121	3.906	4.215	4.032	5.384	5.502	5.63
Pisum05G486400	0.107	0.36	0.183	0.292	0.222	0.224	0.12	0.169	0.111	0.152	0.16	0	0.11	0	0
Pisum01G112400	4.072	2.188	5.186	3.51	2.478	2.978	2.252	1.552	2.081	1.965	1.724	1.478	1.008	1.619	1.217
Pisum06G270500	9.422	18.727	22.226	17.864	18.867	23.572	11.101	11.772	10.768	12.223	12.146	9.864	3.071	2.942	2.894
Pisum02G150600	6.126	4.497	5.255	4.238	4.09	5.786	4.676	4.011	3.894	4.265	5.115	4.819	4.206	4.637	4.736
Pisum06G228300	8.029	3.801	3.589	6.584	4.177	4.141	2.367	1.394	1.223	3.948	2.565	3.718	0.62	1.681	0.587
Pisum04G392100	780.808	1201.16	1124.59	920.326	1098.02	1462.34	522.166	854.384	702.651	630.008	558.108	569.298	187.068	151.848	181.813
Pisum02G184300	347.153	341.011	348.077	300.635	282.675	403.678	309.006	321.143	295.105	263.528	286.587	283.382	241.737	264.446	259.956
Pisum01G097500	2.587	0.819	1.372	1.149	1.671	2.336	1.609	1.589	1.951	2.091	1.502	1.865	1.996	2.349	1.907
Pisum06G049800	0.056	0.206	0.336	0.066	0.35	0.353	0.316	0.133	0.058	0.06	0	0.094	0.087	0.099	0.133
Pisum07G283500	16.781	11.81	11.345	13.174	12.357	9.58	11.096	9.78	9.489	12.951	14.153	12.185	15.571	16.579	17.642
Pisum04G347300	0.131	0.121	0.094	0.077	0.273	0.115	0.049	0.208	0.114	0.117	0.025	0.073	0.051	0.096	0.017
Pisum06G121700	5.916	8.742	10.225	6.773	8.31	8.008	2.665	4.089	5.359	5.337	4.316	3.953	1.191	1.323	1.144
Pisum04G268100	11.618	7.767	10.203	8.393	7.522	7.912	10.04	7.667	8.271	8.527	9.416	7.879	9.264	10.087	10.221
Pisum02G130500	1.505	1.29	1.565	1.145	1.221	1.705	0.87	1.021	0.995	1.241	1.101	0.934	0.475	0.728	0.549
Pisum06G141900	1.633	0.893	1.495	1.731	1.092	1.955	0.833	0.739	0.851	1.574	1.091	1.17	0.84	0.717	0.924
Pisum05G315800	50.083	56.905	61.798	79.807	65.615	58.536	223.311	236.773	283.142	314.994	373.774	480.672	518.216	425.958	562.768
Pisum06G008000	15.896	17.732	18.214	18.043	14.359	20.827	12.408	13.515	12.837	15.972	15.211	13.187	10.649	15.615	11.025
Pisum07G301300	70.304	88.626	88.294	84.056	86.197	85.637	63.802	85.928	84.671	74.651	65.606	74.363	51.919	48.27	53.229
Pisum04G022200	60.469	94.961	89.274	105.646	118.989	72.14	44.508	73.958	68.341	68.969	57.017	58.149	15.276	13.936	13.455
Pisum01G337000	17.643	24.413	18.533	21.606	26.82	24.605	34.694	37.515	40.817	41.496	26.098	36.175	31.971	37.283	36.072
Pisum04G013100	32.907	38.092	35.27	34.547	36.992	38.609	30.748	36.005	33.78	35.109	32.34	33.91	25.652	24.161	26.931
Pisum02G007500	0.036	0	0.062	0	0	0	0	0	0	0.038	0.162	0.03	0.139	0.095	0.057
Pisum04G254200	0	0	0.039	0.054	0.048	0.024	0	0	0	0.025	0	0.038	0	0.02	0
Pisum04G272900	16.472	14.55	17.713	11.485	13.146	13.262	11.209	8.561	10.335	13.436	14.599	9.39	6.716	8.731	6.262
Pisum03G264700	9.157	8.83	8.83	7.433	6.958	5.931	16.317	11.284	14.329	8.824	8.784	9.848	14.425	12.41	13.508
Pisum05G526600	12.151	13.682	13.673	15.894	14.923	13.194	11.851	15.986	15.403	14.738	13.04	15.601	13.612	14.517	15.299
Pisum05G030500	0.017	0	0.009	0.004	0.011	0.007	0.012	0.004	0.011	0.022	0.027	0.006	0.03	0.043	0.006
Pisum03G215700	32.946	35.358	33.255	33.895	34.058	30.806	33.866	28.491	30.41	28.098	26.101	29.224	30.527	25.067	28.688
Pisum01G047300	9.19	6.674	8.874	8.362	8.361	7.254	8.672	7.819	7.703	10.519	8.49	8.005	11.115	9.87	9.611
Pisum05G278400	0.004	0.004	0.004	0	0	0	0	0	0	0	0	0	0	0	0
Pisum05G303400	269.464	368.093	344.818	357.489	389.556	410.675	246.301	315.088	263.349	240.31	207.293	228.343	52.309	52.076	52.778
Pisum07G138900	51.735	60.042	53.847	57.463	60.398	56.191	63.416	76.19	67.632	59.342	61.632	60.353	74.452	67.105	76.617
Pisum05G099400	5.952	4.84	4.923	4.174	4.773	6.633	3.333	3.648	3.238	3.796	2.935	3.455	1.316	1.431	0.9
Pisum03G052700	1.972	2.703	3.218	3.516	2.909	2.651	2.388	2.482	2.269	2.633	2.246	2.264	2.611	2.222	2.54
Pisum04G168100	56.162	55.048	61.435	53.064	53.36	74.787	50.477	56.444	46.344	57.47	54.401	60.241	47.156	56.641	43.765
Pisum06G375600	13.343	14.365	13.03	14.947	15.381	15.161	7.191	12.801	13.212	12.475	8.862	10.961	2.972	3.484	3.604
Pisum06G392300	0.671	0.771	0.492	0.59	0.449	0.377	0.757	0.57	0.524	0.715	0.699	0.722	0.703	0.947	0.607
Pisum06G060100	0	0	0	0	0	0.092	0	0	0	0.094	0.198	0	0.136	0.077	0.07
Pisum05G219100	9.581	12.15	12.622	10.499	8.168	11.073	11.287	11.087	11.462	9.68	8.324	9.716	7.774	8.846	7.879
Pisum07G183500	9.264	12.822	11.81	9.224	9.606	15.518	4.604	7.741	6.635	7.077	5.505	6.98	2.323	2.533	2.584
Pisum07G168000	9.857	8.905	7.455	7.287	7.481	8.21	5.737	6.718	6.902	5.939	7.163	7.836	3.117	3.901	2.623
Pisum04G113800	16.363	13.887	15.045	12.779	13.179	11.122	18.073	14.611	14.568	15.834	14.748	16.13	13.7	14.72	15.681
Pisum04G246300	3.674	6.117	5.396	6.322	4.659	3.128	18.25	18.687	34.451	8.318	5.283	13.057	39.783	33.874	40.458
Pisum06G342500	34.164	48.579	41.448	48.052	44.598	53.96	25.781	44.279	34.33	28.049	23.598	25.674	5.557	6.323	6.295
Pisum06G198600	0.063	0	0.018	0	0.044	0.066	0	0	0	0.022	0.024	0.018	0.032	0.018	0
Pisum06G251000	20.421	14.799	17.128	16.075	15.399	15.358	17.633	14.299	15.711	15.468	17.976	17.387	17.42	20.643	18.839
Pisum04G282600	5.2	4.963	5.659	6.703	7.193	5.234	4.125	4.21	4.267	4.704	4.042	4.007	1.322	2.117	1.518
Pisum06G345800	3.021	3.584	4.712	3.814	4.212	3.227	2.744	2.927	2.536	2.5	2.996	2.502	0.407	0.773	0.697
Pisum01G166900	30.062	29.89	28.598	29.679	28.86	21.673	33.361	34.054	28.654	29.55	30.432	31.677	33.898	35.509	38.832
Pisum01G226900	7.914	10.364	9.105	7.159	8.642	13.791	3.709	5.119	6.449	7.513	7.65	5.307	3.023	2.201	3.164
Pisum05G178400	5.938	6.136	7.387	7.877	6.451	8.051	13.83	14.212	16.966	27.77	25.186	32.016	38.509	29.135	40.241
Pisum07G143400	50.169	46.081	48.876	50.827	46.203	52.56	45.469	51.139	45.378	48.12	42.605	41.45	43.093	41.146	43.815
Pisum05G062500	9.986	13.014	12.507	11.298	11.723	14.755	8.563	7.25	7.914	9.275	7.328	8.35	5.137	9.255	6.386
Pisum02G054500	0	0.08	0.125	0	0.061	0.275	0	0	0	0.156	0.033	0	0	0	0.023
Pisum02G025100	3.056	3.635	4.318	3.626	2.65	3.94	2.385	2.56	2.612	2.963	2.506	2.817	2.57	3.061	2.606
Pisum01G001500	25.321	17.816	22.893	20.114	20.496	19.689	21.396	20.352	21.583	21.991	22.741	21.739	27.634	25.28	24.889
Pisum04G216900	120.458	174.934	156.053	143.219	146.196	165.067	77.201	124.716	104.287	107.768	89.755	106.869	32.045	31.451	32.228
Pisum06G009600	25.101	26.679	26.565	30.02	30.677	23.634	24.11	25.374	23.592	26.803	23.414	26.826	27.035	25.322	23.484
Pisum07G397300	2.644	2.125	2.138	1.825	2.751	2.028	1.756	1.57	2.262	2.112	1.854	2.013	1.639	1.243	1.944
Pisum07G388500	25.089	21.259	22.916	24.978	23.355	18.329	26.842	22.118	23.194	23.525	23.69	21.434	28.688	28.028	27.344
Pisum03G385100	110.517	155.487	133.557	151.843	152.578	110.569	108.129	151.709	144.866	127.792	125.519	132.967	113.064	94.949	111.249
Pisum04G438100	1.196	27.563	28.656	52.762	56.698	47.187	13.414	27.936	27.939	9.585	5.687	10.95	5.975	2.85	6.041
Pisum02G091500	42.091	41.262	38.472	38.623	36.977	38.88	33.737	34.06	33.692	35.125	36.294	36.551	36.685	32.354	36.689
Pisum05G376500	0	0	0	0.048	0	0.086	0	0.098	0.043	0	0.093	0	0	0	0
Pisum07G071700	0	0.188	0	0	0.107	0.107	0	0	0	0	0	0.086	0	0	0
Pisum04G318800	21.274	23.875	25.373	25.516	21.379	24.798	22.506	25.875	26.247	23.128	22.896	22.947	23.362	22.949	22.133
Pisum05G125100	3.119	3.343	4.119	3.377	3.196	6.338	1.172	2.414	1.674	2.014	1.803	2.252	1.203	1.452	0.636
Pisum07G467800	2.28	1.756	2.45	1.723	1.262	2.619	1.326	1.136	1.417	2.037	1.279	1.168	0.851	1.614	0.99
Pisum05G214100	24.381	46.211	42.235	38.74	37.338	36.048	51.434	39.41	39.803	29.122	27.598	33.857	23.835	33.268	26.965
Pisum05G296200	0.837	1.813	1.022	2.067	2.396	2.005	0.978	1.208	1.028	0.669	0.571	0.625	0.138	0.263	0.189
Pisum02G114800	0	0.125	0.078	0.372	0	0.523	0.153	0	0	0.097	0.255	0.228	0.105	0	0
Pisum03G259000	6.11	4.845	6.054	5.969	5.736	3.753	11.172	8.299	9.268	9.308	10.498	10.7	11.272	13.211	13.474
Pisum05G177500	16.024	18.441	16.792	19.046	15.642	19.256	18.327	23.009	21.21	17.372	18.828	21.515	21.274	21.186	22.501
Pisum07G296300	101.997	111.392	103.677	109.679	93.85	114.189	123.939	129.881	137.412	111.804	113.693	108.909	126.498	143.152	132.897
Pisum07G434600	20.997	22.549	24.922	25.678	24.952	19.839	14.176	15.32	15.841	17.411	16.626	17.14	11.404	12.477	12.096
Pisum03G170200	23.423	27.662	21.985	22.37	25.571	30.342	31.604	44.752	38.765	36.385	31.4	36.901	54.489	51.21	57.876
Pisum04G102900	9.749	18.907	22.759	12.354	14.404	20.73	7.557	10.719	10.835	7.335	9.273	6.636	6.096	6.236	6.198
Pisum02G065100	43.738	49.84	49.233	47.746	51.873	48.845	44.264	44.502	41.603	33.023	27.779	31.773	6.359	8.042	7.052
Pisum07G243400	0.668	1.228	0.987	0.854	1.454	1.846	0.274	0.289	0.38	0.388	0.136	0.254	0.375	0.16	0.096
Pisum06G232800	59.472	72.488	71.919	69.589	67.66	86.606	43.685	59.834	54.216	52.056	50.028	54.482	24.508	22.92	25.042
Pisum07G053300	22.5	30.381	43.426	48.118	54.476	86.133	32.894	14.019	21.492	27.987	41.934	19.838	24.127	39.402	24.393
Pisum02G151400	2.992	3.688	3.229	2.767	2.294	2.804	3.106	0.935	1.886	2.348	2.385	2.172	1.276	2.004	1.745
Pisum07G169600	20586.5	27068.9	21463	16734.5	22721.6	24577.2	8267.45	13846	11813.5	12229.1	10986.8	11168.6	3358.99	3142.13	3612.08
Pisum03G097600	0.626	0.418	0.778	0.667	0.651	1.013	0.385	0.406	0.119	0.788	0.319	0.333	0.132	0.35	0.27
Pisum06G111300	10.276	7.778	9.8	8.386	9.211	9.677	7.635	7.635	7.337	8.078	6.997	8.013	5.583	5.204	5.79
Pisum04G306200	1.619	2.718	2.576	2.943	2.556	2.164	1.322	1.393	1.512	1.249	0.815	1.12	0.388	0.294	0.354
Pisum05G484400	14.386	15.489	14.408	15.471	14.805	12.148	17.058	17.276	17.813	14.991	15.571	14.033	17.44	19.119	16.962
Pisum05G499300	12.135	14.973	18.338	11.775	14.04	18.311	17.455	17.75	12.076	11.963	11.484	12.191	4.822	6.202	5.951
Pisum02G008400	41.981	69.592	52.708	58.877	49.366	66.19	45.361	58.132	53.913	47.812	40.05	45.693	20.318	20.211	20.717
Pisum03G035400	0.331	0.223	0.396	0.904	0.826	0.231	0.423	0.419	0.391	1.386	0.569	0.977	1.48	0.929	1.379
Pisum01G163800	8.32	9.945	8.624	10.176	9.866	9.934	12.136	11.7	10.005	15.641	13.799	13.503	16.332	17.67	20.44
Pisum03G207000	231.405	391.297	372.848	383.925	405.898	392.006	302.59	405.291	397.784	309.299	282.461	327.81	122.122	99.169	108.895
Pisum06G305600	12.1	13.686	15.69	13.285	13.824	19.985	13.639	17.925	17.598	16.177	13.632	15.473	10.618	10.332	10.407
Pisum03G165300	127.63	188.593	158.041	148.192	153.728	191.737	79.301	117.733	105.653	83.397	78.753	91.326	44.836	37.924	52.19
Pisum01G012200	120.859	122.563	119.203	112.198	118.409	130.206	111.898	124.648	117.828	97.944	102.075	103.679	90.832	77.346	92.706
Pisum05G051400	1.495	1.061	0.987	1.274	0.849	1.567	0.613	1.05	0.637	0.579	1.449	0.909	0.629	0.657	0.7
Pisum05G449500	53.085	64.647	55.232	51.26	52.994	81.335	71.336	90.139	91.173	91.963	83.366	92.501	90.964	76.14	89.364
Pisum06G199000	23.525	21.481	20.397	20.079	19.856	16.94	22.058	19.619	18.941	19.665	17.989	19.031	21.579	20.837	20.055
Pisum05G196200	99.176	77.542	81.028	95.309	87.605	95.082	131.62	97.808	97.363	107.923	152.225	115.379	170.904	140.263	167.717
Pisum01G258500	0	0.051	0.238	0	0.174	0.233	0	0	0	0.119	0	0.047	0	0	0
Pisum02G262500	128.498	142.35	147.111	134.257	138.358	165.966	111.776	135.606	134.473	122.79	111.429	123.39	72.662	73.162	70.14
Pisum02G194400	3.273	2.319	1.918	1.643	1.557	2.645	2.53	1.444	0.974	1.195	1.994	1.173	1.01	0.328	0.074
Pisum03G241100	0.97	1.898	0.937	1.902	2.238	1.569	1.022	2.129	2.021	1.55	1.018	1.164	0.618	0.87	0.651
Pisum02G329100	44.021	32.082	36.194	40.239	38.594	42.717	25.949	32.919	23.907	28.523	26.077	29.565	13.476	14.636	13.142
Pisum07G166600	32.87	40.005	38.91	37.061	42.323	33.863	46.159	43.683	44.873	39.906	36.196	40.423	41.744	46.416	44.84
Pisum04G093200	382.289	387.103	330.721	276.528	290.168	357.054	278.628	266.232	209.688	197.925	241.376	216.564	108.518	90.689	101.434
Pisum03G086100	0.342	1.363	2.707	0.869	0.802	2.661	0.29	0.17	0.565	0.152	0.256	0.239	0.088	0.075	0.045
Pisum06G063700	8.255	4.655	7.468	6.657	6.697	3.195	7.616	3.55	6.29	8.444	9.459	7.648	12.733	11.819	11.317
Pisum05G386700	0.56	1.287	0.718	3.064	2.235	4.404	0.316	0.888	0.584	1.393	0.734	1.796	0.505	0.246	0.074
Pisum04G418600	4.867	5.92	7.643	6.934	6.296	7.993	8.6	7.657	7.948	5.605	3.986	6.159	3.147	3.58	2.708
Pisum02G303200	6.398	5.811	6.902	6.531	7.623	6.665	5.479	4.67	4.803	5.826	5.655	4.453	2.896	3.923	2.971
Pisum06G100500	719.072	619.614	623.946	504.132	568.782	651.322	375.011	421.098	420.683	430.757	458.456	436.074	320.374	294.803	336.956
Pisum03G237400	31.029	31.642	30.691	30.569	31.7	33.868	28.683	29.714	31.469	28.308	28.411	26.921	22.207	26.521	25.254
Pisum01G276400	1.573	1.336	1.653	1.252	1.13	1.368	0.87	0.642	0.742	0.822	0.813	0.705	0.499	0.375	0.334
Pisum03G126700	43.166	59.25	53.274	66.688	62.343	69.109	44.033	59.204	56.989	44.579	38.379	45.099	9.654	11.596	11.393
Pisum05G429600	50.276	36.74	39.247	39.508	44.028	41.602	40.79	33.415	35.135	41.533	48.732	40.18	51.676	47.023	46.187
Pisum01G308500	132.499	155.881	161.58	122.415	140.545	172.006	119.176	160.751	145.325	125.458	114.379	127.518	67.939	58.113	64.754
Pisum07G249500	0.086	0.357	0.258	0.456	0.539	0.181	0	0.154	0.36	0.092	0.242	0.217	0.033	0.076	0.137
Pisum05G138000	0.016	0.008	0.028	0	0.034	0.009	0	0.01	0.009	0.009	0	0	0	0	0
Pisum03G295600	1.69	1.524	1.444	1.332	1.247	1.867	1.281	1.131	1.216	1.538	1.551	1.695	1.185	1.241	1.216
Pisum02G048700	0.507	0.466	0.505	0.693	0.176	0.797	0.095	0.1	0.176	0.27	0.284	0.071	0	0.148	0.067
Pisum02G267100	6.051	8.43	12.802	7.743	7.179	11.533	5.009	5.173	6.327	7.018	8.42	7.02	6.375	6.058	5.339
Pisum02G127100	0	0	0.009	0	0.011	0	0.012	0.012	0	0.011	0.012	0.017	0.016	0.018	0.008
Pisum05G134600	40.309	42.387	44.761	47.278	43.092	39.752	69.033	66.415	79.372	64.066	63.589	66.227	66.789	73.168	72.398
Pisum02G027800	0.35	1.093	0.748	0.697	0.656	0.66	0.395	0.748	0.474	0.336	0.314	0.41	0.216	0.246	0.333
Pisum06G402500	0	0	0	0	0	0	0	0	0	0	0	0.004	0	0	0.004
Pisum06G023700	15.387	14.983	11.83	32.835	23.101	14.053	35.175	19.377	37.681	32.194	33.29	27.174	22.39	37.227	29.152
Pisum05G067100	0	0	0	0.153	0	0	0.147	0	0.272	0.279	0	0.109	0.101	0.115	0.517
Pisum07G266600	1.203	1.537	1.698	1.746	1.605	1.041	1.061	1.304	0.926	1.058	0.821	0.809	0.908	0.666	0.621
Pisum02G301400	16.14	20.385	18.1	20.992	19.819	24.991	18.327	18.962	17.556	17.827	18.512	20.788	15.018	16.776	16.773
Pisum01G010300	0	0	0.008	0	0	0	0	0.006	0.015	0.016	0.006	0.008	0.008	0	0.016
Pisum01G310700	24.783	26.711	27.43	27.104	27.688	30.33	18.318	19.737	17.697	17.94	15.165	16.535	5.227	6.016	5.576
Pisum04G357200	8.871	11.919	10.523	9.618	9.916	12.366	6.28	9.492	7.026	10.075	10.695	12.382	8.768	5.922	7.778
Pisum05G287700	26.217	22.301	24.543	26.038	27.831	24.799	20.215	22.658	20.741	18.944	22.258	20.872	13.369	13.878	13.508
Pisum05G515600	0.089	0	0.05	0.069	0.061	0.062	0.133	0.07	0	0.189	0.331	0.222	0.159	0.104	0.35
Pisum01G176400	41.827	58.677	52.631	50.456	53.076	51.214	45.684	58.378	53.034	47.656	48.569	45.732	51.695	40.323	44.047
Pisum03G246900	15.798	10.759	14.165	17.028	14.812	15.67	12.865	14.057	14.455	18.622	17.392	18.532	19.235	18.828	16.932
Pisum06G323300	10.307	11.257	10.181	12.711	12.492	11.178	12.179	13.401	11.846	8.398	8.923	7.993	8.04	6.722	7.461
Pisum04G332700	14.328	11.339	14.11	13.702	12.592	8.905	17.542	13.006	16.613	15.307	16.306	15.194	19.957	19.882	20.702
Pisum04G420400	0.11	0.911	0.518	0.258	0.574	0.751	0.124	0.131	0.057	0.294	0.247	0.046	0	0	0
Pisum06G183100	1.166	0.786	1.362	0.911	0.89	0.591	0.898	0.346	0.729	1.16	1.003	1.089	0.99	1.502	0.97
Pisum07G342100	0.242	0.064	0.227	0.365	0.312	0.133	0.39	0.192	0.324	1.351	1.165	1.311	2.661	1.954	2.639
Pisum04G111100	53.124	64.239	66.906	61.747	70.806	71.836	45.326	63.874	63.63	49.607	47.27	51.759	21.383	19.455	20.387
Pisum01G074200	26.686	34.018	32.983	28.967	30.734	37.98	24.594	31.833	29.782	28.429	28.315	27.27	16.059	17.879	17.408
Pisum04G251500	20.867	26.908	25.83	25.776	21.294	24.805	26.235	30.509	28.009	22.516	22.142	22.648	25.494	22.021	19.752
Pisum05G326800	18.912	17.292	17.913	19.397	17.229	15.106	21.22	21.093	17.963	19.281	19.734	20.785	19.314	20.549	19.784
Pisum03G256000	109.539	125.609	116.154	107.516	100.295	117.417	108.524	125.465	119.159	91.515	92.001	97.659	81.231	72.586	79.062
Pisum04G342000	0.509	2.158	1.797	5.024	1.59	2.169	1.223	0.957	2.602	1.488	0.498	1.333	0.304	0.462	0.572
Pisum05G238000	70.227	75.792	74.018	70.91	64.332	78.417	81.002	82.352	76.39	80.46	74.509	82.987	83.806	80.711	89.119
Pisum07G149500	60.204	65.301	64.829	71.285	79.498	68.886	50.297	56.968	60.197	46.657	47.724	50.09	20.518	15.21	16.988
Pisum05G172100	0.003	0	0	0	0.003	0.003	0	0.003	0	0	0	0.002	0	0	0
Pisum02G227100	24.798	16.437	18.463	20.962	18.19	14.935	21.27	16.177	17.118	17.426	18.187	18.005	19.858	22.431	21.921
Pisum04G244300	48.786	54.138	56.257	52.038	50.678	69.977	36.839	44.383	41.981	37.776	30.178	39.464	16.71	17.76	17.147
Pisum01G332300	75.056	65.395	75.759	73.703	67.7	61.247	73.342	58.998	66.997	62.153	73.019	64.451	76.831	77.813	77.167
Pisum06G413400	28.126	28.448	25.673	26.075	30.115	32.633	17.074	25.386	20.225	18.6	22.585	20.841	10.975	10.146	11.205
Pisum05G127800	6.522	4.596	5	5.076	5.392	4.399	4.884	4.935	4.561	5.996	6.016	6.462	6.928	6.315	6.685
Pisum02G275500	9.026	45.297	38.131	28.952	28.175	49.352	6.768	15.186	14.165	12.299	8.869	11.175	6.068	3.809	6.012
Pisum07G414100	123.586	130.046	113.728	117.072	116.827	130.567	109.298	116.422	94.818	106.945	101.973	111.413	82.624	95.058	112.925
Pisum04G005200	9.299	6.463	8.01	7.608	7.964	5.789	9.634	7.261	8.22	9.309	11.222	9.224	14.842	13.788	15.866
Pisum03G000400	12.46	9.451	10.606	12.218	10.536	8.116	13.282	11.142	10.841	13.572	14.035	13.871	16.276	18.642	17.2
Pisum07G045000	16.879	11.746	12.045	14.35	13.987	10.287	12.833	10.97	12.64	14.446	13.669	13.839	17.282	18.987	18.381
Pisum06G300000	0	0	0	0	0	0	0.108	0	0.398	0	0.054	0	0.147	0.126	0.265
Pisum05G437700	0.038	0	0	0	0	0	0.086	0.045	0	0.081	0.086	0.128	0.353	0.201	0.121
Pisum01G060800	40.77	30.405	34.511	35.664	36.456	29.867	37.74	33.009	37.529	37.934	40.726	38.976	50.001	46.661	50.916
Pisum07G117200	0.235	0.431	0.201	0.55	0.122	0.738	3.706	10.322	12.844	5.129	3.69	7.167	24.463	16.495	19.245
Pisum04G321700	25.349	27.557	29.758	25.722	24.565	26.785	23.966	22.416	24.913	24.597	24.495	26.32	25.599	23.249	22.618
Pisum02G216700	0.07	0	0.119	0	0	0	0.078	0	0	0	0	0	0	0.061	0
Pisum02G202700	38.729	52.518	51.308	53.598	50.019	60.989	28.518	37.208	31.369	35.102	30.49	31.166	10.816	11.79	12.112
Pisum04G034500	0.333	0.612	0.854	0.293	0.433	0.175	0.094	0.297	0.26	0.177	0.374	0.209	0.257	0.146	0
Pisum06G046700	0.164	0.075	0.421	0.289	0.256	0.258	0.648	1.171	1.712	0.963	1.383	1.168	2.662	2.236	4.293
Pisum04G341900	3.483	5.731	5.197	7.248	6.221	7.626	5.509	7.72	7.583	5.317	5.543	6.303	2.527	2.921	2.552
Pisum06G404300	12.736	11.401	11.951	10.037	11.806	11.791	11.955	10.233	10.229	10.707	8.524	9.72	10.364	10.003	10.598
Pisum07G316200	0.049	0	0.042	0	0	0	0.111	0.058	0.051	0.052	0.055	0.041	0.114	0.086	0.078
Pisum01G289900	0.857	0.948	1.231	0.662	0.993	1.469	0.395	0.347	0.568	0.622	0.524	0.44	0.195	0.171	0.185
Pisum03G073200	0.442	0.029	0.054	0	0.098	0.099	0.107	0	0	0.101	0.354	0.079	0.511	0.166	0.2
Pisum05G039200	1.12	1.626	1.76	1.566	2.519	1.552	1.303	1.717	1.882	1.386	1.297	1.269	1.115	1.332	1.058
Pisum07G335300	17.564	15.546	17.644	15.587	15.949	18.847	22.917	18.335	15.636	15.309	21.741	20.826	20.37	17.196	18.205
Pisum01G181100	7.9	11.932	11.834	7.435	8.805	10.874	14.643	12.055	14.015	10.424	11.685	10.613	12.345	12.422	13.845
Pisum01G260100	0.8	0.995	1.086	1.434	1.029	0.789	1.061	0.671	0.638	0.652	0.845	0.669	0.509	0.496	0.447
Pisum04G245800	26.406	23.788	24.855	22.179	20.983	28.044	30.418	27.231	25.619	23.726	18.48	21.714	23.006	22.483	21.597
Pisum01G041900	191.832	231.338	181.469	222.92	209.491	214.046	274.899	360.039	259.393	247.507	244.999	280.942	418.426	389.645	429.838
Pisum06G288300	58.412	59.101	54.653	58.754	61.27	53.988	54.502	48.701	45.231	50.653	44.251	48.482	30.683	38.204	31.296
Pisum05G094600	14.173	13.335	14.768	15.59	14.207	15.21	15.878	13.448	16.025	14.638	15.905	14.668	15.337	15.478	15.874
Pisum04G233200	3.879	4.405	4.788	4.355	3.952	3.613	6.771	6.688	8.167	7.29	7.256	7.726	7.566	7.876	8.212
Pisum07G073100	22.117	21.343	17.06	20.566	18.804	17.852	15.618	12.779	8.607	9.81	9.561	8.851	0.996	2.871	1.635
Pisum07G229400	2.723	4.385	4.502	3.024	3.569	3.631	1.873	2.478	2.91	3.202	2.897	2.868	2.292	2.142	1.68
Pisum07G410900	18.388	15.116	16.834	14.934	16.48	17.727	6.445	9.453	6.922	10.371	9.364	9.109	2.921	3.934	3.793
Pisum05G335200	12.695	7.962	6.765	4.278	4.474	11.87	3.039	4.865	9.137	5.345	4.787	4.936	2.317	3.596	3.134
Pisum02G317700	0.288	0.176	0.164	0.449	0.599	0.402	0.216	0.228	0.799	1.022	0.968	0.722	1.258	1.431	0.607
Pisum05G409900	17.084	12.447	13.638	12.611	11.245	14.023	14.103	12.986	10.912	11.469	11.475	13.172	10.809	9.27	11.058
Pisum01G104600	2858.53	6961.23	6981.69	5824.11	5967.89	8290.26	2958.13	6662.77	6046.64	3695.16	3506.84	4138.05	1364.72	786.817	1127.36
Pisum03G133000	2.264	2.552	2.675	2.669	2.692	2.279	1.905	1.868	1.715	2.004	1.847	1.561	0.499	0.903	0.559
Pisum05G458800	69.57	64.706	59.592	67.555	69.518	71.465	84.534	84.046	74.253	84.558	75.618	78.728	94.839	101.189	99.151
Pisum01G192700	0.358	0.206	0.23	0.157	0.466	0.282	0.404	0.426	0.467	0.286	0.251	0.375	0.38	0.433	0.284
Pisum03G117100	1.377	1.516	1.201	1.43	1.3	2.107	0.77	1.114	0.661	1.019	0.909	0.98	0.49	0.54	0.503
Pisum07G311500	427.269	564.358	506.37	610.522	619.661	613.283	457.237	632.355	585.898	541.842	447.579	511.025	320.512	278.562	292.859
Pisum04G398600	0.11	0.051	0.944	0.129	0	0.868	0.125	0	0.058	0.353	1.116	0.046	0	0.145	0.044
Pisum07G273800	6.744	5.878	6.963	6.084	6.3	7.486	5.531	5.25	5.71	7.398	7.117	4.751	5.115	5.392	5.385
Pisum01G249800	0.079	0.073	0.068	0.093	0	0	0.358	0.66	0.909	0.423	0.356	0.796	1.653	0.836	1.947
Pisum01G061700	1.626	1.287	1.054	1.116	1.108	1.586	1.453	0.999	1.635	1.672	2.076	1.875	1.254	1.723	2.086
Pisum04G262600	0.087	0.04	0.372	0.255	0.272	0.411	0.098	0.104	0.136	0.418	0.049	0.109	0.101	0.077	0.241
Pisum05G443600	21.669	20.777	18.289	20.307	19.796	25.636	19.48	24.045	20.206	19.875	19.039	20.725	14.314	13.178	15.692
Pisum01G070500	0.528	1.323	1.395	1.519	0.8	0.755	3.681	3.081	2.101	2.968	3.557	3.574	3.817	4.512	5.704
Pisum05G412900	0.254	0.343	0.493	0.318	0.318	0.213	0.325	0.161	0.177	0.343	0.152	0.128	0.209	0.223	0.161
Pisum03G184700	22.189	19.766	22.49	20.018	20.569	20.36	21.024	19.725	13.303	15.905	14.999	14.412	9.825	10.297	9.757
Pisum05G031500	0.21	0.231	0.573	0.245	0.48	0.527	0.142	0.149	0.044	0.089	0.094	0.07	0.032	0.184	0.033
Pisum04G418400	2.884	1.899	2.836	1.721	1.811	2.28	0.92	0.905	0.794	1.623	1.71	0.773	1.092	0.669	0.732
Pisum07G367400	17.337	15.952	16.001	19.165	18.716	20.271	12.839	14.479	14.763	16.074	14.841	14.965	8.241	7.923	6.699
Pisum01G276600	6.526	9.773	9.576	6.149	7.971	12.633	9.275	8.089	5.616	8.01	7.642	5.931	5.364	5.107	4.942
Pisum05G210900	0.243	0.186	0.277	0.047	0.042	0.255	0.822	0.192	0.38	0.604	0.818	0.305	0.594	0.747	0.417
Pisum06G335000	57.248	55.828	62.884	65.347	65.786	54.452	46.129	46.875	47.653	41.098	40.093	39.195	29.787	31.345	27.828
Pisum03G052800	2.054	0.666	0.826	1.982	1.383	1.772	0.953	1.722	1.888	0.901	0.542	0.606	0.466	0.212	0
Pisum03G103400	72.686	58.349	53.465	65.447	58.887	45.773	64.865	56.811	59.367	63.746	63.45	67.874	71.995	78.927	74.671
Pisum01G328700	1.941	2.161	1.932	1.98	2.662	1.077	2.806	3.473	3.212	2.652	2.23	2.673	3.683	3.449	3.689
Pisum06G260700	0	0.089	0.041	0.169	0.15	0.101	0.054	0.114	0.05	0.205	0.162	0.201	0.037	0.169	0.267
Pisum07G346000	0.278	0.412	0.344	0.362	0.338	0.502	0.453	0.423	0.483	0.544	0.33	0.401	0.489	0.489	0.429
Pisum05G354000	30.55	31.825	29.19	34.729	30.176	30.587	37.418	40.506	39.69	37.186	37.47	40.028	47.246	46.31	47.126
Pisum06G345700	0.381	0.271	0.474	0.365	0.361	0.218	0.86	0.7	0.867	0.295	0.506	0.536	0.816	0.715	0.961
Pisum06G140900	20.974	20.769	20.555	22.741	24.199	21.774	23.77	27.809	25.339	28.792	28.279	28.771	39.124	34.223	35.202
Pisum04G087900	59.858	73.432	68.433	80.253	75.477	86.137	73.545	91.44	90.005	71.267	71.164	69.877	51.223	52.877	54.186
Pisum04G028700	73.026	65.978	71.032	66.979	64.719	68.048	73.146	79.431	74.332	78.308	76.247	79.31	91.885	97.146	98.972
Pisum03G307500	21.278	22.272	23.808	20.378	21.585	22.293	18.192	19.941	21.889	19.952	17.728	17.759	13.306	13.602	13.954
Pisum06G292100	5.507	3.533	8.067	4.199	3.456	9.25	19.313	8.619	12.385	20.023	83.681	18.419	50.118	43.518	59.248
Pisum07G147000	11.136	7.306	9.296	8.656	8.596	11.129	11.685	7.62	5.72	9.185	4.492	6.35	4.95	6.623	5.201
Pisum04G188100	46.17	72.97	68.083	70.652	60.908	34.156	110.839	132.642	158.279	113.032	96.2	111.96	172.284	179.657	194.017
Pisum02G215300	24.323	27.01	24.465	26.608	23.7	25.549	27.198	31.262	24.467	21.73	22.746	22.919	24.825	20.508	24.149
Pisum03G336600	9.961	7.781	8.432	8.779	9.202	13.801	9.602	9.621	7.225	8.033	9.35	9.613	6.321	6.375	5.86
Pisum01G138400	97.033	147.048	135.083	111.631	115.22	130.645	99.583	131.852	119.787	103.236	99.216	107.168	61.964	55.308	58.64
Pisum07G257900	25.715	19.344	23.307	23.222	24.148	15.687	22.675	20.919	22.991	23.511	28.164	27.052	31.446	33.037	34.123
Pisum07G126400	28.779	45.01	39.562	41.859	43.606	56.227	37.236	47.611	40.658	33.73	34.093	34.888	9.109	10.163	9.093
Pisum03G290000	0	0.036	0.116	0.204	0.141	0.081	0.022	0.023	0.061	0.062	0.043	0	0.045	0.085	0.046
Pisum01G068300	0.046	0	0	0	0.097	0	0	0.055	0.048	0	0.104	0.039	0	0.163	0.037
Pisum03G137600	2.311	6.309	5.101	8.799	8.283	7.667	6.44	12.125	9.898	5.608	4.611	6.924	2.526	2.198	1.932
Pisum06G250000	0.472	0.662	0.658	0.698	0.685	0.664	0.462	0.561	0.543	0.542	0.46	0.571	0.537	0.414	0.61
Pisum05G469400	11.715	16.068	16.015	12.259	11.904	16.732	16.506	18.462	16.19	12.106	10.911	11.688	7.623	7.645	6.987
Pisum07G001800	77.412	63.99	72.185	64.034	67.597	54.247	61.353	54.296	59.151	61.233	72.49	62.507	79.19	62.698	77.979
Pisum07G201100	33.754	43.635	50.3	38.774	38.253	44.709	25.813	24.908	28.74	31.298	29.493	30.668	21.222	22.077	21.709
Pisum07G158800	12.742	11.847	12.724	13.369	11.387	8.353	16.433	11.422	15.025	15.032	15.483	16.176	18.367	19.835	20.611
Pisum06G365900	150.164	219.588	198.314	195.663	208.208	271.892	94.198	126.805	112.906	110.244	90.974	94.164	19.564	16.241	17.404
Pisum02G322000	73.84	65.419	62.828	70.618	71.486	70.097	70.903	76.857	72.163	72.265	77.044	78.654	79.8	78.266	83.266
Pisum06G061100	25.449	24.43	23.919	22.505	25.233	22.95	28.799	31.358	31.607	27.963	27.888	27.286	32.421	32.903	35.717
Pisum06G192100	0.581	0.229	0.71	0.292	0.432	0.435	0.562	0.395	0.519	0.442	0.559	0.417	0.385	0.438	0.723
Pisum04G433300	4.185	4.363	5.605	3.445	3.413	5.569	3.697	2.956	2.946	3.012	2.285	3.499	2.182	3.476	2.328
Pisum04G244700	0	0	0.121	0	0	0	0.32	0.084	0.074	0	0.159	0.119	0.11	0.187	0.281
Pisum05G203200	9.518	7.538	8.796	9.045	7.882	6.919	10.126	8.422	8.296	10.191	8.719	10.394	13.452	10.616	11.458
Pisum02G066100	13.328	29.403	24.245	28.158	27.857	24.364	9.957	17.829	17.549	13.991	11.273	12.157	6.575	7.172	6.808
Pisum04G164900	9.528	5.951	6.472	10.492	6.741	6.938	15.305	9.847	9.132	15.379	17.162	20.156	31.174	31.497	34.892
Pisum03G033500	7.419	5.067	6.231	6.834	5.872	5.713	6.29	4.068	4.36	6.958	10.532	6.787	10.08	9.131	7.732
Pisum01G222400	0	0	0	0.011	0	0	0	0.011	0.01	0	0	0.015	0	0.008	0.007
Pisum07G182900	3.51	3.132	3.856	8.341	10.956	6.934	10.399	20.371	23.61	17.735	12.492	21.884	18.494	13.119	22.788
Pisum06G118300	0.921	0.802	0.829	0.511	0.555	0.483	0.683	0.547	0.682	0.646	0.789	0.689	0.898	0.724	0.595
Pisum05G101400	0.044	0.041	0.19	0.26	0.092	0.186	0.15	0.158	0	0.095	0	0.037	0.034	0.078	0.035
Pisum04G439900	0.183	4.457	3.129	1.287	1.619	1.918	8.979	10.659	22.51	7.316	5.035	13.55	12.575	11.415	15.514
Pisum01G310300	9.697	6.719	8.867	7.905	9.146	8.674	7.223	6.534	6.321	6.706	7.255	6.259	5.207	6.025	6.106
Pisum01G244300	104.693	122.418	94.407	112.5	101.708	103.609	110.001	123.59	147.775	53.679	69.467	55.58	47.072	63.813	63.043
Pisum06G306600	95.924	104.402	98.613	109.782	96.796	120.994	89.846	100.383	84.782	92.46	89.535	91.342	84.298	81.079	84.209
Pisum03G367300	1.027	1.159	1.405	1.066	1.222	1.261	0.926	1.081	1.346	0.844	0.824	0.687	0.317	0.438	0.279
Pisum06G023300	22.257	22.828	22.137	22.363	18.902	22.35	21.766	19.333	20.208	22.071	20.88	19.565	19.041	20.584	18.911
Pisum06G233400	2.649	1.756	2.264	2.396	1.814	1.686	2.457	2.111	2.201	2.608	2.032	1.851	2.639	2.149	2.576
Pisum07G245500	1.353	1.541	1.48	1.268	1.52	1.304	1.769	1.929	1.776	1.701	1.549	1.425	1.587	1.948	2.036
Pisum06G107600	4.664	3.565	3.811	3.461	4.551	5.007	2.481	3.51	3.078	3.518	3.381	3.56	1.475	1.679	1.835
Pisum02G204500	27.663	35.706	32.661	32.995	29.531	39.295	28.104	32.093	28.145	25.72	21.771	21.027	9.647	9.274	9.046
Pisum04G264900	18.92	14.499	17.179	16.629	17.239	10.837	17.919	14.682	16.398	21.539	20.177	19.825	27.384	28.465	25.174
Pisum04G144700	1.115	2.033	1.798	1.18	1.142	1.244	0.608	0.962	0.562	0.345	0.343	0.256	0.292	0.174	0.185
Pisum07G441700	47.325	53.143	48.535	49.433	50.117	52.449	56.114	64.058	62.614	54.157	51.06	54.421	63.119	60.477	60.598
Pisum02G087300	121.151	111.168	115.231	118.684	118.41	120.96	97.986	103.264	98.213	99.588	98.378	103.393	91.074	90.245	95.391
Pisum02G186700	1.762	3.86	3.513	2.911	2.868	5.018	2.546	2.523	2.73	2.407	2.637	2.833	2.266	2.34	2.111
Pisum07G090900	38.918	43.552	45.466	47.112	48.224	48.104	26.065	30.478	27.978	33.9	31.26	32.79	12.701	11.76	13.56
Pisum07G287200	1745.53	1867.43	1724.84	1827.77	1633.46	2400.05	2128.56	2198.96	2044.89	1808.54	1749.77	1726.14	1390.34	1452.52	1463.71
Pisum07G299700	0.221	0.29	0.243	0.482	0.428	0.133	0.321	0.15	0.329	0.404	0.284	0.238	0.415	0.278	0.376
Pisum01G144300	3.838	2.327	4.591	2.608	1.757	4.423	2.769	1.277	1.2	2.862	2.24	0.899	0.711	1.011	0.486
Pisum02G279500	33.243	25.215	28.618	30.168	31.749	19.776	18.767	16.338	18.911	22.127	21.871	21.556	19.356	19.556	17.701
Pisum06G159600	110.369	78.907	96.819	77.807	82.534	83.468	59.446	57.659	53.948	59.275	73.955	62.232	64.048	62.689	63.801
Pisum07G431000	42.301	56.526	62.681	52.766	48.997	56.257	40.975	44.284	47.77	41.608	37.457	35.917	12.579	18.214	14.407
Pisum04G431100	59.256	56.129	63.569	70.37	74.387	56.994	53.067	52.285	58.58	53.822	50.287	51.574	41.839	47.397	45.311
Pisum05G187300	0.296	0.476	0.442	0.52	0.616	0.93	0.167	0	0.385	0.63	0.664	0.433	0.514	0.195	0.059
Pisum07G078700	0.026	0.024	0.101	0.015	0.068	0.124	0.089	0.062	0.041	0.07	0.059	0.055	0.02	0.035	0.021
Pisum07G142800	10.119	8.733	10.084	9.725	9.872	8.638	9.962	9.93	10.781	13.022	12.3	11.5	16.31	15.67	16.342
Pisum06G207600	0.689	1.036	1.272	0.808	0.75	1.165	0.459	0.558	0.473	0.734	0.51	0.773	0.484	0.578	0.397
Pisum05G126100	21.644	21.789	21.95	24.715	23.658	21.588	30.312	34.087	28.641	29.58	26.927	26.46	38.042	40.263	42.238
Pisum05G496700	47.486	41.813	49.87	42.998	47.591	27.865	46.314	34.747	42.227	38.943	40.495	38.159	52.358	50.42	50.867
Pisum06G063300	75.468	77.201	70.251	68.549	72.009	92.623	44.238	57.566	52.755	35.666	37.176	37.518	23.337	20.563	20.827
Pisum03G199600	16.15	15.053	16.975	12.668	12.492	13.476	18.258	15.224	12.457	9.796	11.121	10.396	8.345	9.955	9.204
Pisum07G320500	0.02	0.037	0.034	0	0.042	0	0.022	0	0	0.043	0	0	0	0	0.016
Pisum07G067600	18.986	21.191	22.514	23.79	19.934	24.532	19.974	20.776	21.037	20.104	17.626	19.289	20.11	19.195	21
Pisum03G327300	86.635	103.065	103.682	108.548	101.168	105.637	82.09	95.637	103.826	101.826	83.256	107.149	83.956	81.443	84.916
Pisum05G092900	4.115	3.559	4.198	5.148	4.614	5.232	3.873	3.844	3.746	3.745	2.645	4.275	3.298	3.648	3.005
Pisum01G306200	0.463	1.532	1.465	0.923	0.82	1.456	0.784	0.881	0.966	0.642	0.572	0.814	0.501	0.732	0.734
Pisum07G125600	35.76	48.321	45.459	45.117	45.661	39.725	40.05	49.078	44.523	38.292	37.503	38.036	30.923	28.656	29.95
Pisum05G351400	39.479	49.752	43.69	59.662	49.909	62.817	55.511	58.581	61.902	47.011	46.874	47.597	38.676	43.475	44.914
Pisum04G104400	3.581	2.011	2.28	2.618	2.848	1.625	2.674	2.411	2.471	3.329	3.532	3.337	5.315	6.068	6.05
Pisum07G340600	88.087	117.726	100.258	101.949	104.568	154.546	75.175	105.501	80.965	71.472	68.322	73.594	10.19	10.61	11.345
Pisum06G406800	0	0.078	0.073	0	0	0.356	0	0	0.089	0	0	0.071	0	0	0
Pisum03G335400	12.561	14.351	14.108	15.754	16.117	14.136	11.357	17.294	15.213	11.68	10.161	11.579	6.37	5.495	6.712
Pisum03G245900	23.736	22.062	24.369	24.436	26.977	20.842	17.907	18.312	18.834	17.653	18.357	17.678	17.424	16.225	17.282
Pisum05G241700	162.699	195.605	169.595	162.639	168.404	200.667	130.45	171.176	151.683	117.688	110.794	118.204	47.477	50.888	51.99
Pisum07G401400	14.655	14.16	14.213	16.186	15.129	10.807	17.506	16.866	18.915	18.127	16.104	19.191	21.119	20.387	19.862
Pisum05G069800	0.209	1.19	1.392	0.979	0.956	1.576	0.33	0.347	0.74	0.267	0.281	0.454	0.161	0.037	0.066
Pisum05G502600	32.026	36.58	42.251	33.239	34.271	45.634	22.819	35.777	32.326	27.931	27.188	30.592	11.588	13.331	9.328
Pisum04G098400	0.67	0.492	0.458	0.706	1.324	0.561	1.586	2.944	4.746	2.569	3.383	4.817	8.839	7.528	8.327
Pisum05G516600	0	0	0.047	0.065	0	0	0	0	0	0	0	0	0	0	0
Pisum02G070600	113.469	137.855	143.632	133.589	146.441	117.51	98.487	121.907	114.979	103.509	100.57	112.121	45.461	44.246	47.423
Pisum05G269100	0.063	0.173	0.376	0.369	0.393	0.725	0.284	0.15	0.328	0.402	0.424	0.421	0.146	0.055	0.199
Pisum05G140800	21.062	20.329	24.982	16.549	24.186	24.532	15.489	10.425	14.761	14.822	15.757	16.715	10.141	9.584	6.542
Pisum01G270000	1.611	0.925	1.463	1.179	1.746	1.406	2.005	1.356	1.434	3.325	2.712	2.413	2.667	3.772	2.525
Pisum07G466100	0.09	0.124	0.116	0	0.047	0.047	0	0	0	0.144	0.202	0	0.104	0.238	0.107
Pisum07G053700	56.959	53.779	45.318	55.365	58.713	47.295	38.224	34.051	26.109	19.474	14.449	11.253	2.208	2.605	1.762
Pisum04G017900	5.642	3.809	4.821	5.197	4.415	4.042	5.87	4.697	5.576	6.781	6.764	6.29	7.107	6.139	6.338
Pisum01G323100	23.142	21.747	23.266	22.163	22.327	17.498	26.537	23.586	25.723	23.885	23.331	22.7	30.435	29.14	30.468
Pisum07G371700	24.954	25.707	24.424	24.656	23.908	29.706	23.259	23.256	22.358	23.451	22.537	22.516	16.56	19.246	18.048
Pisum05G472600	83.662	116.699	112.344	102.641	104.348	145.603	74.371	99.132	84.022	70.235	75.998	75.864	44.884	47.966	52.784
Pisum03G250400	106.638	91.829	97.786	73.176	96.059	69.645	51.137	52.532	56.942	66.272	61.661	56.908	32.838	27.332	27.224
Pisum05G180900	55.783	51.495	53.505	52.417	48.804	47.717	79.6	57.619	63.611	55.892	56.049	60.883	78.99	74.501	78.931
Pisum03G085100	5.384	5.704	6.999	6.307	6.358	9.066	4.319	5.925	5.815	6.756	4.67	5.081	1.555	1.972	1.543
Pisum06G082400	18.818	17.564	19.112	18.835	17.785	19.662	26.471	22.836	22.933	21.128	22.541	21.289	28.924	30.328	28.916
Pisum06G110800	272.589	415.658	370.142	356.307	369.336	477.699	250.95	386.737	333.611	290.803	281.735	311.608	189.064	164.023	180.829
Pisum01G275400	0.602	3.684	3.085	2.584	2.191	3.047	0.678	1.43	0.94	0.427	0.788	0.503	0.077	0.352	0.159
Pisum03G320900	1.355	1.042	1.4	1.181	0.885	1.122	1.811	1.721	0.82	0.906	1.555	1.317	1.264	1.66	1.522
Pisum04G018800	17.698	33.627	29.814	28.476	31.692	23.845	17.402	26.938	28.593	22.019	19.063	20.359	14.108	14.841	13.847
Pisum05G121900	11.124	7.797	8.075	10.042	9.572	7.404	11.737	8.544	9.061	9.801	11.545	11.608	14.101	14.356	15.628
Pisum02G185300	9.78	10.814	10.446	8.911	10.176	12.903	10.616	8.499	9.623	9.069	7.927	8.48	6.778	10.813	7.816
Pisum02G325100	1.634	1.257	1.396	1.345	1.332	1.018	0.746	0.577	0.46	0.847	0.595	0.591	0.375	0.543	0.454
Pisum05G169100	13.625	13.063	15.639	13.755	13.426	13.551	17.588	16.111	19.428	22.643	20.258	22.076	23.862	25.635	28.661
Pisum04G218100	0.049	0.135	0.419	0.402	0.204	0.462	0.663	0.698	0.51	1.096	1.264	2.007	1.474	1.419	1.474
Pisum03G053600	0	0.054	0.075	0	0.061	0.062	0	0.035	0	0	0.033	0.025	0	0.026	0
Pisum04G123800	0.073	0.433	0.775	0.553	0.189	1.026	0.491	0.431	0.416	0.348	0.122	0.121	0.112	0.127	0.115
Pisum05G539100	0.323	0.889	0.482	0.85	0.671	1.098	1.091	1.341	1.26	1.031	1.176	1.416	1.369	1.204	1.149
Pisum03G090500	10.84	13.193	13.165	9.375	14.727	20.21	7.371	16.282	17.514	15.111	11.829	14.531	8.088	6.004	7.306
Pisum04G263800	27.831	27.918	25.333	28.148	27.296	30.677	18.591	20.018	14.854	14.088	11.051	12.933	7.367	7.822	7.606
Pisum03G285800	0.082	0	0.07	0.095	0	0	0.046	0.048	0	0	0.091	0.034	0.094	0.072	0
Pisum03G039400	0	0	0	0.068	0.06	0	0	0	0	0	0	0	0	0	0
Pisum06G384900	1.443	0.82	0.646	1.529	1.501	1.008	2.168	1.632	1.575	1.61	1.311	1.666	1.643	1.508	1.632
Pisum06G309600	2.739	3.84	3.664	3.504	3.187	4.153	2.478	3.296	3.266	4.108	3.154	3.676	2.697	2.689	3.281
Pisum05G152700	18.34	23.654	22.119	21.754	20.94	13.782	69.139	36.318	50.355	26.903	28.555	30.459	46.945	65.673	61.992
Pisum02G164700	7.822	8.314	9.222	10.083	7.889	12.238	7.353	8.642	7.045	8.078	8.356	8.824	5.429	4.678	5.003
Pisum01G091600	0.098	0.24	0.181	0.325	0.39	0.41	0.202	0.252	0.323	0.33	0.329	0.327	0.315	0.372	0.336
Pisum02G310900	0	0	0	0	0	0	0	0.038	0	0	0	0	0	0.028	0
Pisum06G361100	28.804	23.257	30.09	19.709	22.526	14.365	30.608	25.203	27.709	26.908	30.566	29.048	26.776	37.998	29.108
Pisum07G205900	0.917	0.795	0.739	0.817	0.591	0.677	0.946	0.752	0.821	0.908	0.681	0.821	0.797	0.975	0.808
Pisum02G291000	78.614	89.885	79.692	87.759	80.3	83.725	96.873	104.043	86.82	91.485	89.145	89.434	101.296	90.006	105.622
Pisum01G162600	71.102	99.014	96.571	100.447	100.66	137.803	63.761	103.671	87.627	75.168	61.097	73.287	10.208	9.799	9.57
Pisum06G278500	61.848	44.26	41.534	45.405	38.126	67.236	32.469	40.383	36.959	40.052	46.469	40.554	36.937	34.217	37.314
Pisum03G300600	0.347	0.269	0.205	0.406	0.471	0.363	0.18	0.317	0.111	0.284	0.299	0.201	0.247	0.14	0.127
Pisum05G336200	0.039	0.081	0.093	0.173	0.102	0.062	0.144	0.07	0.113	0.241	0.353	0.329	0.372	0.311	0.374
Pisum04G354600	0.292	0.804	0.997	0	0.304	0.306	0.329	0.693	0	0.311	0.327	0.488	0.225	0	0.231
Pisum05G284100	451.334	611.402	555.307	566.555	576.437	700.869	339.039	485.722	406.517	382.06	334.231	380.764	74.245	65.006	66.14
[truncated: 3,962 more rows]
